# Supplementary material for: Tell me if you prefer bovine or poultry sectors and I’ll tell you who you are: Characterization of Salmonella enterica subsp. enterica serovar Mbandaka in France
Source: Front Microbiol. 2023 Apr 6;14:1130891. doi: 10.3389/fmicb.2023.1130891 (PMC10116068; doi:10.3389/fmicb.2023.1130891)
Supplement: Supplementary file 1 [file Table_1.xlsx]

## Sheet: Sample DATA
Supplementary Table S1. Sample data. Accession number, sample name, collection year, source and matrix, MLST profile, geographic sampling region, genomics data, accession number, and associated quality data for the 304 S. Mbandaka strains analyzed in this study are reported in the tabs 'Sample DATA' and 'Genome DATA', respectively. Strains selected for the second 214 genome subset are shown in bo…
ID	Sample name	Collection year	Source - Matrix	Country	MLST profile	ZIP code	Region
ACT20SMb8	ACT20SMb8	2018	BOVINE - environment	France	413	50	Normandie
ACT20SMb55	ACT20SMb55	2019	BOVINE - milk	France	413	50	Normandie
ACT20SMb53	ACT20SMb53	2019	BOVINE - milk	France	413	50	Normandie
ACT20SMb56	ACT20SMb56	2019	BOVINE - milk	France	413	50	Normandie
ACT20SMb68	ACT20SMb68	2019	BOVINE - milk	France	413	50	Normandie
ACT20SMb78	ACT20SMb78	2019	BOVINE - manure	France	413	50	Normandie
ACT20SMb54	ACT20SMb54	2019	BOVINE - manure	France	413	50	Normandie
ACT20SMb63	ACT20SMb63	2019	BOVINE - manure	France	413	50	Normandie
ACT20SMb48	ACT20SMb48	2019	BOVINE - manure	France	413	50	Normandie
ACT20SMb102	ACT20SMb102	2019	BOVINE - manure	France	413	50	Normandie
ACT20SMb33	ACT20SMb33	2018	BOVINE - manure	France	413	50	Normandie
ACT20SMb37	ACT20SMb37	2018	BOVINE - feed	France	413	50	Normandie
ACT20SMb65	ACT20SMb65	2019	BOVINE - manure	France	413	50	Normandie
ACT20SMb75	ACT20SMb75	2019	BOVINE - milk	France	413	50	Normandie
ACT20SMb36	ACT20SMb36	2018	BOVINE - environment	France	413	50	Normandie
ACT20SMb2	ACT20SMb2	2018	BOVINE - manure	France	413	50	Normandie
ACT20SMb23	ACT20SMb23	2018	BOVINE - environment	France	413	50	Normandie
ACT20SMb50	ACT20SMb50	2019	BOVINE - milk	France	413	50	Normandie
ACT20SMb99	ACT20SMb99	2019	BOVINE - milk	France	413	50	Normandie
ACT20SMb10	ACT20SMb10	2018	BOVINE - manure	France	413	50	Normandie
ACT20SMb25	ACT20SMb25	2018	BOVINE - feed	France	413	50	Normandie
ACT20SMb80	ACT20SMb80	2019	BOVINE - environment	France	413	50	Normandie
ACT20SMb70	ACT20SMb70	2019	BOVINE - manure	France	413	50	Normandie
ACT20SMb9	ACT20SMb9	2018	BOVINE - manure	France	413	50	Normandie
ACT20SMb1	ACT20SMb1	2018	BOVINE - milk	France	413	50	Normandie
ACT20SMb76	ACT20SMb76	2019	BOVINE - manure	France	413	50	Normandie
ACT20SMb98	ACT20SMb98	2019	BOVINE - manure	France	413	50	Normandie
ACT20SMb49	ACT20SMb49	2019	BOVINE - manure	France	413	50	Normandie
ACT20SMb101	ACT20SMb101	2019	BOVINE - manure	France	413	50	Normandie
ACT20SMb100	ACT20SMb100	2019	BOVINE - manure	France	413	50	Normandie
ACT20SMb103	ACT20SMb103	2019	BOVINE - manure	France	413	50	Normandie
ACT20SMb35	ACT20SMb35	2018	BOVINE - milk	France	413	50	Normandie
ACT20SMb83	ACT20SMb83	2019	BOVINE - manure	France	413	50	Normandie
ACT20SMb88	ACT20SMb88	2019	BOVINE - milk	France	413	50	Normandie
ACT20SMb26	ACT20SMb26	2018	BOVINE - manure	France	413	50	Normandie
ACT20SMb24	ACT20SMb24	2018	BOVINE - manure	France	413	50	Normandie
ACT20SMb3	ACT20SMb3	2018	BOVINE - manure	France	413	50	Normandie
ACT20SMb66	ACT20SMb66	2019	BOVINE - milk	France	413	50	Normandie
ACT20SMb97	ACT20SMb97	2019	BOVINE - milk	France	413	50	Normandie
ACT20SMb57	ACT20SMb57	2019	BOVINE - milk	France	413	50	Normandie
ACT20SMb87	ACT20SMb87	2019	BOVINE - milk	France	413	50	Normandie
ACT20SMb7	ACT20SMb7	2018	BOVINE - milk	France	413	50	Normandie
ACT20SMb52	ACT20SMb52	2019	BOVINE - milk	France	413	50	Normandie
ACT20SMb74	ACT20SMb74	2019	BOVINE - milk	France	413	50	Normandie
ACT20SMb6	ACT20SMb6	2018	BOVINE - milk	France	413	50	Normandie
ACT20SMb96	ACT20SMb96	2019	BOVINE - milk	France	413	50	Normandie
ACT20SMb11	ACT20SMb11	2018	BOVINE - manure	France	413	50	Normandie
ACT20SMb12	ACT20SMb12	2018	BOVINE - feed	France	413	50	Normandie
ACT20SMb51	ACT20SMb51	2019	BOVINE - milk	France	413	50	Normandie
ACT20SMb18	ACT20SMb18	2018	BOVINE - milk	France	413	50	Normandie
ACT20SMb67	ACT20SMb67	2019	BOVINE - milk	France	413	50	Normandie
ACT20SMb22	ACT20SMb22	2018	BOVINE - environment	France	413	50	Normandie
ACT20SMb31	ACT20SMb31	2018	BOVINE - environment	France	413	50	Normandie
ACT20SMb89	ACT20SMb89	2019	BOVINE - milk	France	413	50	Normandie
ACT20SMb69	ACT20SMb69	2019	BOVINE - milk	France	413	50	Normandie
ACT20SMb93	ACT20SMb93	2019	BOVINE - milk	France	413	50	Normandie
ACT20SMb104	ACT20SMb104	2019	BOVINE - milk	France	413	50	Normandie
ACT20SMb72	ACT20SMb72	2019	BOVINE - milk	France	413	50	Normandie
ACT20SMb4	ACT20SMb4	2018	BOVINE - milk	France	413	50	Normandie
ACT20SMb86	ACT20SMb86	2019	BOVINE - milk	France	413	50	Normandie
ACT20SMb30	ACT20SMb30	2018	BOVINE - manure	France	413	50	Normandie
ACT20SMb21	ACT20SMb21	2018	BOVINE - milk	France	413	50	Normandie
ACT20SMb29	ACT20SMb29	2018	BOVINE - milk	France	413	50	Normandie
ACT20SMb92	ACT20SMb92	2019	BOVINE - milk	France	413	50	Normandie
ACT20SMb28	ACT20SMb28	2018	BOVINE - manure	France	413	50	Normandie
ACT20SMb85	ACT20SMb85	2019	BOVINE - cheese	France	413	50	Normandie
ACT20SMb73	ACT20SMb73	2019	BOVINE - milk	France	413	50	Normandie
ACT20SMb90	ACT20SMb90	2019	BOVINE - milk	France	413	50	Normandie
ACT20SMb27	ACT20SMb27	2018	BOVINE - environment	France	413	50	Normandie
ACT20SMb5	ACT20SMb5	2018	BOVINE - feed	France	413	50	Normandie
ACT20SMb15	ACT20SMb15	2018	BOVINE - cheese	France	413	50	Normandie
ACT20SMb44	ACT20SMb44	2018	BOVINE - cheese	France	413	50	Normandie
ACT20SMb39	ACT20SMb39	2018	BOVINE - cheese	France	413	50	Normandie
ACT20SMb40	ACT20SMb40	2018	BOVINE - milk	France	413	50	Normandie
ACT20SMb14	ACT20SMb14	2018	BOVINE - milk	France	413	50	Normandie
ACT20SMb13	ACT20SMb13	2018	BOVINE - milk	France	413	50	Normandie
ACT20SMb42	ACT20SMb42	2018	BOVINE - milk	France	413	50	Normandie
ACT20SMb16	ACT20SMb16	2018	BOVINE - milk	France	413	50	Normandie
ACT20SMb41	ACT20SMb41	2018	BOVINE - milk	France	413	50	Normandie
ACT20SMb20	ACT20SMb20	2018	BOVINE - milk	France	413	50	Normandie
ACT20SMb47	ACT20SMb47	2018	BOVINE - milk	France	413	50	Normandie
ACT20SMb17	ACT20SMb17	2018	BOVINE - milk	France	413	50	Normandie
ACT20SMb46	ACT20SMb46	2018	BOVINE - milk	France	413	50	Normandie
ACT20SMb38	ACT20SMb38	2018	BOVINE - milk	France	413	50	Normandie
ACT20SMb43	ACT20SMb43	2018	BOVINE - milk	France	413	50	Normandie
ACT1919833	ACT1919833	2018	BOVINE - feces	France	413	61	Normandie
ACT1919835	ACT1919835	2018	BOVINE - manure	France	413	50	Normandie
ACT1919836	ACT1919836	2018	BOVINE - manure	France	413	50	Normandie
ACT1919838	ACT1919838	2018	BOVINE - manure	France	413	50	Normandie
ACT1919841	ACT1919841	2018	BOVINE - milk	France	413	50	Normandie
ACT1919842	ACT1919842	2018	BOVINE - milk	France	413	50	Normandie
ACT1919844	ACT1919844	2018	BOVINE - milk	France	413	50	Normandie
ACT1919845	ACT1919845	2018	BOVINE - manure	France	413	50	Normandie
ACT1919849	ACT1919849	2018	BOVINE - manure	France	413	50	Normandie
ACT1919850	ACT1919850	2018	BOVINE - manure	France	413	50	Normandie
ACT1919851	ACT1919851	2018	BOVINE - environment	France	413	50	Normandie
ACT1919852	ACT1919852	2018	BOVINE - environment	France	413	50	Normandie
ACT1919890	ACT1919890	2016	BOVINE - manure	France	413	14	Normandie
ACT1919891	ACT1919891	2016	BOVINE - environment	France	413	14	Normandie
ACT1919892	ACT1919892	2016	BOVINE - feces	France	413	50	Normandie
ACT1919893	ACT1919893	2016	BOVINE - feces	France	413	50	Normandie
ACT1919894	ACT1919894	2016	BOVINE - feces	France	413	50	Normandie
ACT1919895	ACT1919895	2016	BOVINE - feces	France	413	50	Normandie
ACT1919896	ACT1919896	2016	BOVINE - feces	France	413	50	Normandie
ACT1919897	ACT1919897	2016	BOVINE - feces	France	413	50	Normandie
ACT1919905	ACT1919905	2016	BOVINE - feces	France	413	14	Normandie
ACT1919906	ACT1919906	2016	BOVINE - environment	France	413	14	Normandie
ACT1919908	ACT1919908	2016	BOVINE - faeces	France	413	14	Normandie
ACT1919909	ACT1919909	2016	BOVINE - milk	France	413	61	Normandie
ACT1919910	ACT1919910	2016	BOVINE - milk	France	413	61	Normandie
ACT1919911	ACT1919911	2016	BOVINE	France	413	14	Normandie
ACT1919912	ACT1919912	2016	BOVINE	France	413	14	Normandie
ACT1919917	ACT1919917	2016	BOVINE - milk	France	413	14	Normandie
ACT1919918	ACT1919918	2016	BOVINE	France	413	14	Normandie
ACT1919926	ACT1919926	2016	BOVINE - manure	France	413	61	Normandie
ACT1919928	ACT1919928	2016	BOVINE - manure	France	413	61	Normandie
ACT1919929	ACT1919929	2016	BOVINE - manure	France	413	61	Normandie
ACT1917913	ACT1917913	2018	BOVINE - milk	France	413	61	Normandie
ACT1917914	ACT1917914	2018	BOVINE - milk	France	413	61	Normandie
ACT1917915	ACT1917915	2018	BOVINE - milk	France	413	61	Normandie
ACT1917916	ACT1917916	2018	BOVINE - milk	France	413	61	Normandie
ACT1917918	ACT1917918	2018	BOVINE - milk	France	413	61	Normandie
ACT1917919	ACT1917919	2018	BOVINE - milk	France	413	61	Normandie
ACT1917922	ACT1917922	2018	BOVINE - manure	France	413	61	Normandie
ACT1917923	ACT1917923	2018	BOVINE - manure	France	413	61	Normandie
ACT1920264	ACT1920264	2018	BOVINE - milk	France	413	50	Normandie
ACT1920265	ACT1920265	2018	BOVINE - manure	France	413	50	Normandie
ACT1920267	ACT1920267	2018	BOVINE - milk	France	413	50	Normandie
ACT20SMb58	ACT20SMb58	2019	BOVINE - milk	France	413	50	Normandie
ACT20SMb61	ACT20SMb61	2019	BOVINE - milk	France	413	50	Normandie
ACT20SMb60	ACT20SMb60	2019	BOVINE - milk	France	413	50	Normandie
ACT20SMb82	ACT20SMb82	2019	BOVINE - milk	France	413	50	Normandie
ACT20SMb81	ACT20SMb81	2019	BOVINE - milk	France	413	50	Normandie
ACT20SMb64	ACT20SMb64	2019	BOVINE - milk	France	413	50	Normandie
ACT20SMb77	ACT20SMb77	2019	BOVINE - milk	France	413	50	Normandie
ACT20SMb95	ACT20SMb95	2019	BOVINE - milk	France	413	50	Normandie
ACT20SMb62	ACT20SMb62	2019	BOVINE - cheese	France	413	50	Normandie
ACT20SMb84	ACT20SMb84	2019	BOVINE - manure	France	413	50	Normandie
ACT20SMb59	ACT20SMb59	2019	BOVINE - cheese	France	413	50	Normandie
ACT20SMb79	ACT20SMb79	2019	BOVINE - manure	France	413	50	Normandie
S16LNR0115	S16LNR0115	2016	POULTRY	France	413	59	Hauts-de-France
S16LNR0359	S16LNR0359	2016	POULTRY	France	413	85	Pays de la Loire
S16LNR0370	S16LNR0370	2016	POULTRY	France	413	61	Normandie
S16LNR0417	S16LNR0417	2016	POULTRY	France	413	27	Normandie
S16LNR0466	S16LNR0466	2016	POULTRY	France	413	27	Normandie
S16LNR0771	S16LNR0771	2016	POULTRY	France	413	44	Pays de la Loire
S16LNR0841	S16LNR0841	2016	POULTRY	France	413	28	Centre-Val de Loire
S16LNR0855	S16LNR0855	2016	POULTRY	France	413	85	Pays de la Loire
S16LNR0948	S16LNR0948	2016	POULTRY	France	413	72	Pays de la Loire
S16LNR0994	S16LNR0994	2016	POULTRY	France	413	88	Grand Est
S16LNR1150	S16LNR1150	2016	POULTRY	France	413	67	Grand Est
S16LNR1340	S16LNR1340	2016	POULTRY	France	413	56	Bretagne
S16LNR1360	S16LNR1360	2016	POULTRY	France	413	29	Bretagne
S16LNR1361	S16LNR1361	2016	POULTRY	France	413	29	Bretagne
S16LNR1414	S16LNR1414	2016	POULTRY	France	413	50	Normandie
S16LNR1426	S16LNR1426	2016	POULTRY	France	413	50	Normandie
S16LNR1431	S16LNR1431	2016	POULTRY	France	413	50	Normandie
S16LNR1494	S16LNR1494	2016	POULTRY	France	413	61	Normandie
S16LNR1497	S16LNR1497	2016	POULTRY	France	413	14	Normandie
S16LNR1506	S16LNR1506	2016	POULTRY	France	413	35	Bretagne
S16LNR1651	S16LNR1651	2016	POULTRY	France	413	42	Auvergne-Rhône-Alpes
S16LNR1810	S16LNR1810	2016	POULTRY	France	413	82	Occitanie
S16LNR1858	S16LNR1858	2016	POULTRY	France	413	28	Centre-Val de Loire
S16LNR1861	S16LNR1861	2016	POULTRY	France	413	91	Île-de-France
S16LNR2408	S16LNR2408	2016	POULTRY	France	413	55	Grand Est
S16LNR2417	S16LNR2417	2016	POULTRY - turkey	France	413	53	Pays de la Loire
S16LNR2433	S16LNR2433	2016	POULTRY	France	413	76	Normandie
S16LNR2437	S16LNR2437	2016	POULTRY	France	413	80	Hauts-de-France
S17LNR0004	S17LNR0004	2017	POULTRY	France	413	59	Hauts-de-France
S17LNR0082	S17LNR0082	2017	POULTRY	France	413	72	Pays de la Loire
S17LNR0111	S17LNR0111	2017	POULTRY	France	413	82	Occitanie
S17LNR0222	S17LNR0222	2017	POULTRY	France	413	49	Pays de la Loire
S17LNR0223	S17LNR0223	2017	POULTRY	France	413	85	Pays de la Loire
S17LNR0302	S17LNR0302	2017	POULTRY	France	413	27	Normandie
S17LNR0430	S17LNR0430	2017	POULTRY	France	413	29	Bretagne
S17LNR0491	S17LNR0491	2017	POULTRY - turkey	France	413	50	Normandie
S17LNR0493	S17LNR0493	2017	POULTRY	France	413	35	Bretagne
S17LNR0496	S17LNR0496	2017	POULTRY	France	413	14	Normandie
S17LNR0522	S17LNR0522	2017	POULTRY	France	413	35	Bretagne
S17LNR0528	S17LNR0528	2017	POULTRY	France	413	61	Normandie
S17LNR0564	S17LNR0564	2017	POULTRY	France	413	50	Normandie
S17LNR0574	S17LNR0574	2017	POULTRY	France	413	67	Grand Est
S17LNR0605	S17LNR0605	2017	POULTRY	France	413	26	Auvergne-Rhône-Alpes
S17LNR0709	S17LNR0709	2017	POULTRY	France	413	44	Pays de la Loire
S17LNR0887	S17LNR0887	2017	POULTRY	France	413	85	Pays de la Loire
S17LNR0943	S17LNR0943	2017	POULTRY	France	413	22	Bretagne
S17LNR0975	S17LNR0975	2017	POULTRY	France	413	50	Normandie
S17LNR0992	S17LNR0992	2017	POULTRY	France	413	85	Pays de la Loire
S17LNR1077	S17LNR1077	2017	POULTRY	France	413	85	Pays de la Loire
S17LNR1099	S17LNR1099	2017	POULTRY	France	413	56	Bretagne
S17LNR1272	S17LNR1272	2017	POULTRY	France	413	59	Hauts-de-France
S17LNR1555	S17LNR1555	2017	POULTRY	France	413	29	Bretagne
S17LNR1583	S17LNR1583	2017	POULTRY	France	413	82	Occitanie
S17LNR1605	S17LNR1605	2017	POULTRY	France	413	27	Normandie
S17LNR1689	S17LNR1689	2017	POULTRY	France	413	79	Nouvelle-Aquitaine
S17LNR1817	S17LNR1817	2017	POULTRY	France	413	50	Normandie
S17LNR1873	S17LNR1873	2017	POULTRY	France	413	35	Bretagne
S17LNR2085	S17LNR2085	2017	POULTRY	France	413	29	Bretagne
S18LNR0089	S18LNR0089	2018	POULTRY	France	413	59	Hauts-de-France
S18LNR0214	S18LNR0214	2018	POULTRY	France	413	85	Pays de la Loire
S18LNR0382	S18LNR0382	2018	POULTRY	France	413	67	Grand Est
S18LNR0512	S18LNR0512	2018	POULTRY	France	413	32	Occitanie
S18LNR0515	S18LNR0515	2018	POULTRY	France	413	37	Centre-Val de Loire
S18LNR0574	S18LNR0574	2018	POULTRY	France	413	72	Pays de la Loire
S18LNR0604	S18LNR0604	2018	POULTRY	France	413	89	Bourgogne-Franche-Comté
S18LNR0642	S18LNR0642	2018	POULTRY	France	413	49	Pays de la Loire
S18LNR1142	S18LNR1142	2018	POULTRY	France	413	22	Bretagne
S18LNR1211	S18LNR1211	2018	POULTRY	France	413	29	Bretagne
S18LNR1265	S18LNR1265	2018	POULTRY	France	413	68	Grand Est
S18LNR1281	S18LNR1281	2018	POULTRY	France	413	22	Bretagne
S18LNR1287	S18LNR1287	2018	POULTRY	France	413	52	Grand Est
S18LNR1349	S18LNR1349	2018	POULTRY - turkey	France	413	56	Bretagne
S18LNR1450	S18LNR1450	2018	POULTRY	France	413	76	Normandie
S18LNR1485	S18LNR1485	2018	POULTRY	France	413	47	Nouvelle-Aquitaine
S18LNR1553	S18LNR1553	2018	POULTRY	France	413	3	Auvergne-Rhône-Alpes
S18LNR1815	S18LNR1815	2018	POULTRY	France	413	50	Normandie
S18LNR1821	S18LNR1821	2018	POULTRY	France	413	50	Normandie
S18LNR1828	S18LNR1828	2018	POULTRY	France	413	61	Normandie
S18LNR1829	S18LNR1829	2018	POULTRY	France	413	61	Normandie
S18LNR1853	S18LNR1853	2018	POULTRY	France	413	50	Normandie
S18LNR1877	S18LNR1877	2018	POULTRY	France	413	14	Normandie
S18LNR1879	S18LNR1879	2018	POULTRY	France	413	35	Bretagne
S18LNR2123	S18LNR2123	2018	POULTRY	France	413	29	Bretagne
S18LNR2334	S18LNR2334	2018	POULTRY	France	413	11	Occitanie
S19LNR0021	S19LNR0021	2019	POULTRY	France	413	38	Auvergne-Rhône-Alpes
S19LNR0094	S19LNR0094	2019	POULTRY	France	413	85	Pays de la Loire
S19LNR0215	S19LNR0215	2019	POULTRY	France	413	56	Bretagne
S19LNR0239	S19LNR0239	2019	POULTRY	France	413	72	Pays de la Loire
S19LNR0321	S19LNR0321	2019	POULTRY	France	413	22	Bretagne
S19LNR0492	S19LNR0492	2019	POULTRY	France	413	53	Pays de la Loire
S19LNR0519	S19LNR0519	2019	POULTRY	France	413	62	Hauts-de-France
S19LNR0567	S19LNR0567	2019	POULTRY	France	413	22	Bretagne
S19LNR0596	S19LNR0596	2019	POULTRY	France	413	61	Normandie
S19LNR0640	S19LNR0640	2019	POULTRY	France	413	35	Bretagne
S19LNR0656	S19LNR0656	2019	POULTRY	France	413	29	Bretagne
S19LNR0810	S19LNR0810	2019	POULTRY	France	413	67	Grand Est
S19LNR0814	S19LNR0814	2019	POULTRY	France	413	59	Hauts-de-France
S19LNR0825	S19LNR0825	2019	POULTRY	France	413	62	Hauts-de-France
S19LNR0854	S19LNR0854	2019	POULTRY	France	413	85	Pays de la Loire
S19LNR0882	S19LNR0882	2019	POULTRY - turkey	France	413	53	Pays de la Loire
S19LNR1025	S19LNR1025	2019	POULTRY	France	413	44	Pays de la Loire
S19LNR1097	S19LNR1097	2019	POULTRY	France	413	77	Île-de-France
S19LNR1153	S19LNR1153	2019	POULTRY	France	413	49	Pays de la Loire
S19LNR1294	S19LNR1294	2019	POULTRY	France	413	59	Hauts-de-France
S19LNR1340	S19LNR1340	2019	POULTRY	France	413	22	Bretagne
S19LNR1562	S19LNR1562	2019	POULTRY	France	413	81	Occitanie
S19LNR1698	S19LNR1698	2019	POULTRY	France	413	85	Pays de la Loire
S19LNR1916	S19LNR1916	2019	POULTRY	France	413	50	Normandie
S19LNR1937	S19LNR1937	2019	POULTRY	France	413	76	Normandie
S19LNR2158	S19LNR2158	2019	POULTRY	France	413	56	Bretagne
S20LNR0047	S20LNR0047	2020	POULTRY	France	413	1	Auvergne-Rhône-Alpes
S20LNR0056	S20LNR0056	2020	POULTRY	France	413	56	Bretagne
S20LNR0197	S20LNR0197	2020	POULTRY	France	413	53	Pays de la Loire
S20LNR0257	S20LNR0257	2020	POULTRY	France	413	62	Hauts-de-France
S20LNR0293	S20LNR0293	2020	POULTRY	France	413	85	Pays de la Loire
S20LNR0317	S20LNR0317	2020	POULTRY	France	413	49	Pays de la Loire
S20LNR0424	S20LNR0424	2020	POULTRY	France	413	49	Pays de la Loire
S20LNR0443	S20LNR0443	2020	POULTRY	France	413	18	Centre-Val de Loire
S20LNR0551	S20LNR0551	2020	POULTRY	France	413	85	Pays de la Loire
S20LNR0591	S20LNR0591	2020	POULTRY	France	413	59	Hauts-de-France
S20LNR0635	S20LNR0635	2020	POULTRY - turkey	France	413	22	Bretagne
S20LNR0638	S20LNR0638	2020	POULTRY	France	413	22	Bretagne
S20LNR0640	S20LNR0640	2020	POULTRY	France	413	56	Bretagne
S20LNR0699	S20LNR0699	2020	POULTRY	France	413	22	Bretagne
S20LNR0776	S20LNR0776	2020	POULTRY	France	413	53	Pays de la Loire
S20LNR0836	S20LNR0836	2020	POULTRY	France	413	76	Normandie
S20LNR0837	S20LNR0837	2020	POULTRY	France	413	61	Normandie
S20LNR0900	S20LNR0900	2020	POULTRY	France	413	26	Auvergne-Rhône-Alpes
S20LNR0962	S20LNR0962	2020	POULTRY	France	413	22	Bretagne
S20LNR1438	S20LNR1438	2020	POULTRY	France	413	35	Bretagne
S20LNR1536	S20LNR1536	2020	POULTRY	France	413	3	Auvergne-Rhône-Alpes
S20LNR1539	S20LNR1539	2020	POULTRY	France	413	63	Auvergne-Rhône-Alpes
S20LNR1557	S20LNR1557	2020	POULTRY	France	413	23	Nouvelle-Aquitaine
S20LNR1667	S20LNR1667	2020	POULTRY - ducks	France	413	85	Pays de la Loire
S20LNR1681	S20LNR1681	2020	POULTRY	France	413	56	Bretagne
S20LNR1703	S20LNR1703	2020	POULTRY	France	413	29	Bretagne
S20LNR1754	S20LNR1754	2020	POULTRY	France	413	76	Normandie
S20LNR1755	S20LNR1755	2020	POULTRY	France	413	76	Normandie
2019LSAL02497	2019LSAL02497	2019	POULTRY	France	413	53	Pays de la Loire
2020LSAL06084	2020LSAL06084	2019	POULTRY	France	413	61	Normandie
2021LSAL01652	2021LSAL01652	2020	POULTRY	France	413	72	Pays de la Loire
2021LSAL01666	2021LSAL01666	2020	POULTRY	France	413	72	Pays de la Loire
2020LSAL05218	2020LSAL05218	2020	POULTRY	France	413	53	Pays de la Loire
2020LSAL05251	2020LSAL05251	2020	POULTRY	France	413	53	Pays de la Loire
2020LSAL05266	2020LSAL05266	2020	POULTRY	France	413	72	Pays de la Loire
2021LSAL01695	2021LSAL01695	2020	POULTRY	France	413	72	Pays de la Loire
2021LSAL01641	2021LSAL01641	2020	POULTRY	France	413	72	Pays de la Loire
2021LSAL01693	2021LSAL01693	2020	POULTRY	France	413	72	Pays de la Loire
2021LSAL01686	2021LSAL01686	2020	POULTRY	France	413	72	Pays de la Loire
2020LSAL03209	2020LSAL03209	2021	POULTRY	France	413	72	Pays de la Loire
2020LSAL02623	2020LSAL02623	2019	POULTRY	France	413	59	Hauts-de-France
2021LSAL01513	2021LSAL01513	2019	POULTRY	France	413	62	Hauts-de-France
2020LSAL02642	2020LSAL02642	2019	POULTRY	France	413	62	Hauts-de-France
2021LSAL01517	2021LSAL01517	2019	POULTRY	France	413	62	Hauts-de-France
2020LSAL10190	2020LSAL10190	2020	POULTRY	France	413	62	Hauts-de-France
2020LSAL04960	2020LSAL04960	2020	POULTRY	France	413	62	Hauts-de-France
2019LSAL08268	2019LSAL08268	2019	POULTRY	France	413	62	Hauts-de-France
2020LSAL04953	2020LSAL04953	2020	POULTRY	France	413	62	Hauts-de-France
2021LSAL06158	2021LSAL06158	2018	POULTRY - nd	France	413	72	Pays de la Loire
2021LSAL06159	2021LSAL06159	2018	POULTRY - nd	France	413	72	Pays de la Loire
2021LSAL06162	2021LSAL06162	2018	POULTRY - nd	France	413	72	Pays de la Loire
2019LSAL01500	2019LSAL01500	2018	POULTRY - nd	France	413	49	Pays de la Loire
2021LSAL06165	2021LSAL06165	2020	POULTRY - nd	France	413	72	Pays de la Loire
2021LSAL06166	2021LSAL06166	2020	POULTRY - nd	France	413	72	Pays de la Loire

## Sheet: Genome DATA
Assembly	Accession number	# contigs	# contigs (>= 0 bp)	# contigs (>= 1000 bp)	# contigs (>= 10000 bp)	# contigs (>= 25000 bp)	# contigs (>= 5000 bp)	# contigs (>= 50000 bp)	# genomic features	# indels per 100 kbp	# local misassemblies	# misassembled contigs	# misassemblies	# mismatches per 100 kbp	# N's per 100 kbp	# scaffold gap ext. mis.	# scaffold gap loc. mis.	# unaligned contigs	# unaligned mis. contigs	Duplication ratio	GC (%)	Genome fraction (%)	L50	L75	LA50	LA75	Largest alignment	Largest contig	LG50	LG75	LGA50	LGA75	Misassembled contigs length	N50	N75	NA50	NA75	NG50	NG75	NGA50	NGA75	Reference GC (%)	Reference length	Total aligned length	Total length	Total length (>= 0 bp)	Total length (>= 1000 bp)	Total length (>= 10000 bp)	Total length (>= 25000 bp)
2019LSAL01500	SAMN32754975	76	119	32	26	23	26	21	4814 + 65 part	1.60	13	9	10	5.40	0.00	0	0	1 + 5 part	0	1.000	52.12	96.575	6	13	7	16	817830	818223	7	13	8	16	1841159	228958	168979	212165	94924	212165	168979	209734	94924	52.24	4796292	4633116	4739961	4745641	4725002	4710241	4667462
2019LSAL02497	SAMN32754952	71	122	37	31	28	32	25	4778 + 53 part	2.14	4	9	11	16.07	0.00	0	0	4 + 2 part	0	1.001	52.31	95.608	8	15	10	19	371039	526122	8	16	10	20	2202175	217726	146845	171016	85628	217726	144633	171016	81863	52.24	4796292	4587460	4692545	4699433	4680618	4661853	4622349
2019LSAL08268	SAMN32754970	70	106	31	24	22	25	21	4804 + 52 part	2.08	4	6	8	15.43	0.00	0	0	0 + 1 part	0	1.000	52.27	96.223	6	12	8	14	676887	869769	6	13	8	15	2203215	235056	160326	212160	144515	235056	147143	212160	139512	52.24	4796292	4617022	4643971	4648971	4629783	4607998	4579863
2020LSAL02623	SAMN32754964	57	100	27	21	20	21	19	4814 + 47 part	2.28	5	6	8	16.23	0.00	0	0	0 + 1 part	0	1.000	52.27	96.216	5	10	8	13	684243	937700	5	11	8	14	2444519	254951	188002	220185	160326	254951	160326	220185	144515	52.24	4796292	4616237	4643463	4649368	4634618	4619054	4608227
2020LSAL02642	SAMN32754966	77	126	35	29	27	30	26	4802 + 51 part	2.04	2	6	7	15.62	0.00	0	0	1 + 2 part	0	1.001	52.27	96.229	8	14	9	16	371043	444582	8	15	9	18	1725393	212160	139212	209964	109692	212160	110977	209964	94924	52.24	4796292	4617772	4644942	4651402	4628881	4609001	4580864
2020LSAL03209	SAMN32754963	87	129	47	32	28	35	21	4807 + 51 part	2.23	5	7	11	16.06	0.00	0	0	17 + 4 part	0	1.001	52.24	96.194	7	13	9	17	394743	554911	7	13	9	17	2055865	235047	144634	217726	94915	235047	144634	217726	94915	52.24	4796292	4615849	4811860	4817559	4797803	4744233	4680070
2020LSAL04953	SAMN32754971	80	127	36	30	26	31	25	4815 + 61 part	1.81	8	5	6	7.88	0.00	0	0	0 + 3 part	0	1.001	52.22	96.555	8	14	9	17	371043	591369	8	15	10	17	1480990	212169	144810	212169	110978	212169	139212	209735	110978	52.24	4796292	4633589	4683048	4689519	4667704	4648912	4594809
2020LSAL04960	SAMN32754969	75	127	38	28	26	29	25	4817 + 58 part	2.12	2	7	8	15.79	0.00	0	0	2 + 3 part	0	1.000	52.26	96.233	7	14	9	17	371052	591243	8	15	9	17	1774186	235056	110977	212170	108319	221226	109692	212170	108319	52.24	4796292	4617427	4679817	4687009	4667054	4639047	4610700
2020LSAL05218	SAMN32754956	108	166	49	36	30	37	29	4802 + 61 part	1.78	4	7	11	15.93	0.00	0	0	21 + 6 part	0	1.001	51.99	96.215	9	16	10	20	556474	646440	8	15	9	19	1746855	188002	119266	163252	82897	209469	144515	172004	85622	52.24	4796292	4617212	4979289	4987040	4957060	4915100	4812310
2020LSAL05251	SAMN32754957	109	153	72	58	50	60	33	4765 + 75 part	1.85	1	6	7	5.13	0.00	0	0	8 + 4 part	0	1.001	52.16	95.929	13	27	15	31	277489	320458	13	27	15	31	955639	109356	64978	93366	54918	109356	64978	93366	54918	52.24	4796292	4602718	4773716	4779351	4760522	4713278	4565342
2020LSAL05266	SAMN32754958	77	123	30	24	23	25	22	4827 + 55 part	1.81	8	5	6	8.07	0.00	0	0	3 + 3 part	0	1.000	52.19	96.575	6	11	8	14	676873	869773	6	12	8	14	2231932	235443	160326	217726	144634	235443	151693	217726	144634	52.24	4796292	4633919	4773394	4779514	4755143	4732967	4722140
2020LSAL06084	SAMN32754953	80	145	40	29	27	31	23	4830 + 57 part	2.26	11	6	9	18.98	0.00	0	0	9 + 4 part	0	1.000	52.07	96.691	7	13	9	16	676762	869662	7	13	8	15	2162475	217766	160326	209733	110977	217766	160326	212169	132175	52.24	4796292	4639449	4868673	4877224	4852088	4807454	4779107
2020LSAL10190	SAMN32754968	69	112	29	22	20	22	19	4810 + 54 part	1.95	6	6	8	15.08	0.00	0	0	0 + 1 part	0	1.000	52.27	96.244	5	11	7	13	829084	918973	5	11	7	14	2423918	237848	163252	220335	160326	237848	163252	220335	139282	52.24	4796292	4618150	4645104	4650744	4631687	4616094	4587959
2021LSAL01513	SAMN32754965	67	102	28	22	20	22	19	4828 + 57 part	1.86	7	8	11	10.86	0.00	0	0	0 + 3 part	0	1.000	52.22	96.609	6	11	8	14	474257	591362	6	11	8	15	2475692	320161	188003	238099	117217	320161	188003	238099	100236	52.24	4796292	4635083	4722941	4727654	4709371	4694735	4666388
2021LSAL01517	SAMN32754967	66	99	34	25	23	26	22	4829 + 53 part	1.73	7	5	7	7.51	0.00	0	0	1 + 2 part	0	1.000	52.23	96.563	6	12	9	16	371043	591453	7	13	10	17	1913320	237928	148810	209967	139212	235056	144634	192843	131895	52.24	4796292	4633102	4653386	4657903	4642796	4616780	4588645
2021LSAL01641	SAMN32754960	66	110	31	24	22	24	21	4814 + 48 part	1.95	3	5	7	13.90	0.00	0	0	0 + 1 part	0	1.000	52.27	96.276	7	12	8	14	402928	534657	7	13	9	15	1547789	235054	172003	235054	160326	235054	160326	218060	144515	52.24	4796292	4619410	4646366	4652256	4635007	4618649	4590512
2021LSAL01652	SAMN32754954	67	109	31	25	23	25	22	4812 + 47 part	1.75	3	5	9	13.51	0.00	0	0	1 + 1 part	0	1.000	52.27	96.274	7	13	8	14	674370	674370	7	14	8	15	1114104	217725	162652	212163	144515	217725	147230	212163	139441	52.24	4796292	4619181	4650539	4656170	4638121	4621546	4593409
2021LSAL01666	SAMN32754955	70	121	30	24	23	25	22	4810 + 52 part	1.91	5	5	9	13.95	0.00	0	0	1 + 1 part	0	1.000	52.27	96.250	6	12	8	14	666824	666824	6	13	8	15	1287190	235056	147224	217725	139441	235056	144810	217725	110977	52.24	4796292	4618077	4649442	4656140	4635158	4612774	4601947
2021LSAL01686	SAMN32754962	70	116	33	25	23	25	22	4813 + 46 part	2.04	4	5	7	14.08	0.00	0	0	1 + 1 part	0	1.000	52.27	96.253	7	12	9	15	371006	591190	7	13	9	16	1659608	235056	160326	217725	151589	235056	151589	217725	139318	52.24	4796292	4618666	4650031	4656185	4637656	4616724	4588587
2021LSAL01693	SAMN32754961	72	118	32	25	22	25	21	4809 + 50 part	1.86	5	5	9	14.38	0.00	0	0	1 + 1 part	0	1.001	52.27	96.260	6	13	8	14	684315	938058	7	13	8	15	1781993	217725	151456	212163	144525	212274	151456	212163	139254	52.24	4796292	4619043	4650858	4657305	4637284	4617510	4574519
2021LSAL01695	SAMN32754959	69	113	33	25	23	25	22	4811 + 42 part	1.91	4	5	9	13.95	0.00	0	0	1 + 1 part	0	1.000	52.27	96.267	7	13	9	15	402505	419030	8	14	9	16	1384550	235056	163252	212162	144525	218060	160326	212162	139211	52.24	4796292	4619469	4650834	4657025	4639082	4618333	4590196
2021LSAL06158	SAMN32754972	77	115	34	27	24	28	22	4811 + 54 part	1.93	3	5	9	13.97	0.00	0	0	1 + 1 part	0	1.000	52.28	96.261	8	14	9	15	371006	607849	8	15	9	16	1451830	212165	151456	212165	144634	212165	147143	212165	139087	52.24	4796292	4619230	4654272	4659485	4639874	4616633	4573852
2021LSAL06159	SAMN32754973	84	129	37	30	27	31	26	4820 + 60 part	1.95	2	5	7	13.79	0.00	0	0	1 + 1 part	0	1.001	52.28	96.276	9	16	9	16	371006	419030	9	16	9	17	888128	188002	139087	188002	110533	188002	139087	188002	110175	52.24	4796292	4620113	4655304	4661356	4638887	4616196	4573415
2021LSAL06162	SAMN32754974	68	110	32	24	22	25	21	4811 + 48 part	1.75	3	5	7	13.80	0.00	0	0	1 + 1 part	0	1.000	52.28	96.269	6	12	9	15	371006	591328	7	13	9	15	1720033	237928	160326	220322	144515	235056	147143	220322	144515	52.24	4796292	4619505	4654554	4660252	4642207	4618291	4589944
2021LSAL06165	SAMN32754976	73	109	32	25	23	26	21	4825 + 55 part	1.82	3	5	7	13.84	0.00	0	0	1 + 1 part	0	1.001	52.27	96.280	6	12	9	15	371006	607874	7	13	9	16	1792777	237705	147143	220184	139281	235452	144634	220184	110533	52.24	4796292	4620211	4651569	4656325	4636199	4610811	4582676
2021LSAL06166	SAMN32754977	77	123	38	29	26	30	25	4823 + 45 part	1.80	3	5	9	13.93	0.00	0	0	1 + 1 part	0	1.001	52.27	96.258	8	15	9	16	371006	591190	8	16	9	17	1116126	212162	144515	212162	110977	212162	140839	212162	103088	52.24	4796292	4618971	4650538	4656674	4638868	4610392	4567191
ACT1917913	SAMN32754791	105	155	39	30	25	30	22	4848 + 61 part	2.13	8	6	8	17.25	0.00	0	0	22 + 8 part	0	1.000	52.20	96.699	8	14	9	16	371035	474985	8	14	9	16	1523244	217766	161141	210078	139282	217766	161141	210078	139282	52.24	4796292	4639977	4728863	4735942	4706366	4678845	4573650
ACT1917914	SAMN32754792	87	145	38	27	22	29	20	4844 + 62 part	2.16	6	6	9	16.94	0.00	0	0	6 + 7 part	0	1.000	52.21	96.715	7	13	9	16	371564	556346	7	14	9	16	1671364	235056	167941	210078	139212	235056	161141	210078	139212	52.24	4796292	4640847	4724907	4732673	4708004	4664565	4563186
ACT1917915	SAMN32754793	77	142	30	25	24	26	22	4838 + 56 part	1.81	10	6	7	7.17	0.00	0	0	10 + 4 part	0	1.000	52.21	96.575	7	13	8	14	482369	482369	7	14	8	15	1510440	235448	167745	199380	144810	235448	160326	199380	139215	52.24	4796292	4633535	4657894	4666788	4640360	4623095	4601845
ACT1917916	SAMN32754794	80	143	38	30	25	30	23	4860 + 58 part	2.03	8	6	7	16.76	0.00	0	0	4 + 7 part	0	1.001	52.21	96.685	8	14	9	16	371564	444577	8	15	9	16	1493492	210078	161141	197397	139215	210078	152060	197397	139215	52.24	4796292	4639764	4692588	4701326	4677325	4652732	4557616
ACT1917918	SAMN32754795	82	129	38	29	24	30	22	4840 + 66 part	2.16	6	6	9	16.82	0.00	0	0	5 + 7 part	0	1.000	52.21	96.712	7	13	8	16	371564	474985	7	14	9	17	1743402	238099	147361	236266	108319	238099	144810	210078	102953	52.24	4796292	4640540	4724547	4731409	4708303	4676253	4579199
ACT1917919	SAMN32754796	83	155	36	27	22	28	20	4839 + 64 part	2.03	6	6	9	16.80	0.00	0	0	8 + 7 part	0	1.000	52.21	96.704	6	12	7	15	676697	796994	6	13	8	15	2065778	237705	160325	235054	109652	237705	147532	210078	109652	52.24	4796292	4640103	4724841	4734720	4707502	4675379	4578325
ACT1917922	SAMN32754797	79	132	30	25	22	26	20	4833 + 64 part	1.92	10	6	7	7.12	0.00	0	0	5 + 4 part	0	1.000	52.22	96.579	6	12	8	15	371561	591736	6	12	9	15	1954527	320422	160326	235052	144810	320422	160326	220092	144810	52.24	4796292	4634216	4658924	4666341	4640715	4622598	4574057
ACT1917923	SAMN32754798	79	147	35	28	27	28	23	4851 + 58 part	2.20	7	6	8	18.13	0.00	0	0	3 + 9 part	0	1.000	52.21	96.723	8	14	9	16	371564	474985	8	14	9	16	1536978	210078	152195	199297	109652	210078	152195	199297	109652	52.24	4796292	4640956	4723700	4733129	4707652	4689428	4668131
ACT1919833	SAMN32754759	89	157	45	33	31	34	27	4809 + 56 part	2.00	3	7	10	5.34	0.00	0	0	13 + 3 part	0	1.001	52.25	96.098	8	16	10	20	556297	646186	8	17	11	21	1892582	188002	113586	160326	89889	188002	108817	158207	85622	52.24	4796292	4611300	4674609	4683525	4657927	4621788	4593441
ACT1919835	SAMN32754760	100	159	50	31	27	33	24	4839 + 64 part	2.31	6	6	7	19.34	0.00	0	0	9 + 11 part	1	1.000	52.10	96.720	7	14	8	16	534021	534021	7	14	8	16	1579939	211126	144810	199297	108075	211126	144810	199297	108075	52.24	4796292	4641193	4801094	4809541	4783955	4722499	4648733
ACT1919836	SAMN32754761	104	162	50	31	25	32	21	4837 + 66 part	2.26	7	6	7	19.06	0.00	0	0	14 + 11 part	1	1.001	52.10	96.718	7	13	8	15	533036	533036	7	13	8	15	1544364	228474	161141	221479	151456	228474	161141	221479	151456	52.24	4796292	4641328	4802315	4810501	4783203	4729371	4625926
ACT1919838	SAMN32754762	93	136	48	37	34	39	31	4795 + 61 part	2.28	2	6	7	4.69	0.00	0	0	9 + 3 part	0	1.001	52.10	96.077	11	19	11	22	323305	323416	10	19	11	21	1006399	162115	110978	150925	85625	171638	110978	150925	87973	52.24	4796292	4609704	4872491	4878519	4856401	4820306	4770324
ACT1919841	SAMN32754763	71	134	33	27	25	28	24	4841 + 60 part	2.07	9	6	7	19.67	0.00	0	0	2 + 5 part	0	1.001	52.23	96.693	7	13	9	17	371564	444582	7	14	9	17	2018118	237705	148786	209967	109768	237705	144810	209967	109768	52.24	4796292	4640467	4714510	4723170	4700510	4680149	4651885
ACT1919842	SAMN32754764	85	169	44	33	32	34	27	4839 + 68 part	2.03	9	4	5	12.64	0.00	0	0	4 + 5 part	1	1.001	52.23	96.646	8	15	9	17	482355	482355	8	16	9	18	1234041	218145	102873	199297	93297	218145	97993	199297	89889	52.24	4796292	4637668	4715332	4726333	4699641	4668789	4651479
ACT1919844	SAMN32754765	77	152	34	28	26	29	25	4841 + 56 part	2.16	9	5	6	18.58	0.00	0	0	1 + 5 part	0	1.000	52.23	96.709	8	14	9	16	371035	444582	8	14	9	16	1353018	235056	148786	209966	109692	235056	148786	209966	109692	52.24	4796292	4640195	4714029	4723907	4698217	4677560	4649422
ACT1919845	SAMN32754766	93	169	41	29	26	31	23	4852 + 60 part	2.18	5	6	7	18.73	0.00	0	0	10 + 10 part	0	1.000	52.21	96.716	8	14	9	16	371564	419588	8	14	9	16	1477560	218145	161141	210075	102953	218145	161141	210075	102953	52.24	4796292	4641057	4727694	4738070	4709253	4668847	4601264
ACT1919849	SAMN32754767	99	153	40	31	28	33	25	4835 + 66 part	1.55	10	4	8	9.81	0.00	0	0	16 + 4 part	0	1.001	52.05	96.713	7	15	10	18	354693	640221	7	14	10	17	1342814	235452	144515	185671	109652	235452	148789	185671	132181	52.24	4796292	4641136	4878141	4885664	4856170	4823200	4775968
ACT1919850	SAMN32754768	85	155	42	31	29	34	25	4832 + 62 part	1.92	8	6	7	7.73	0.00	0	0	6 + 6 part	0	1.001	52.16	96.575	9	16	10	18	323631	337019	9	16	10	18	1199812	201614	146688	172110	139252	201614	146688	172110	139252	52.24	4796292	4634166	4788646	4797990	4773048	4728107	4696831
ACT1919851	SAMN32754769	84	162	39	29	27	32	23	4834 + 54 part	1.94	9	6	7	7.99	0.00	0	0	6 + 6 part	0	1.001	52.16	96.556	6	13	8	16	533745	591650	6	14	8	16	1676797	235052	139252	201701	120490	235052	135748	201701	120490	52.24	4796292	4633184	4787602	4797938	4771714	4724325	4693049
ACT1919852	SAMN32754770	138	174	34	26	25	26	23	4833 + 55 part	2.01	9	5	5	7.94	0.00	0	0	64 + 5 part	0	1.000	52.12	96.577	8	14	9	16	354786	444675	8	14	9	15	1574547	235052	167744	210078	152060	235052	167744	210078	160326	52.24	4796292	4634144	4810266	4815220	4773436	4749189	4728738
ACT1919890	SAMN32754771	122	233	62	41	36	47	31	4789 + 64 part	1.69	2	6	7	4.62	0.00	0	0	27 + 4 part	0	1.001	52.27	96.049	10	20	11	23	371564	591627	11	21	12	24	1105547	160326	87507	157009	75809	157009	82385	144515	74421	52.24	4796292	4609079	4656762	4672081	4632909	4552085	4471091
ACT1919891	SAMN32754772	107	203	52	33	32	39	29	4801 + 54 part	1.65	2	6	7	4.78	0.00	0	0	29 + 4 part	0	1.000	52.26	96.053	7	17	9	19	481939	591627	8	18	9	20	1414516	161870	99880	160558	85628	160558	93706	160558	81902	52.24	4796292	4609068	4657265	4670730	4635530	4559537	4548712
ACT1919892	SAMN32754773	81	152	36	29	25	31	22	4848 + 64 part	2.22	10	6	8	18.07	0.00	0	0	3 + 8 part	0	1.001	52.21	96.710	6	13	8	16	534019	577978	6	13	8	16	1623788	235054	160325	180151	109692	235054	160325	180151	109692	52.24	4796292	4640930	4720221	4730120	4703274	4675679	4616814
ACT1919893	SAMN32754774	79	156	36	28	26	31	23	4851 + 64 part	2.16	10	6	8	18.45	0.00	0	0	4 + 7 part	0	1.000	52.22	96.721	7	14	8	16	534021	534021	7	14	8	16	1525998	199297	144810	180328	109652	199297	144810	180328	109652	52.24	4796292	4641128	4720612	4731069	4704934	4667847	4623108
ACT1919894	SAMN32754775	84	130	38	31	27	31	23	4851 + 58 part	2.18	9	6	9	18.00	0.00	0	0	3 + 8 part	0	1.000	52.21	96.730	8	15	9	16	371564	438402	8	15	9	17	1486012	210078	151456	188214	109692	210078	151456	188214	108529	52.24	4796292	4641545	4720544	4726804	4705479	4687915	4617586
ACT1919895	SAMN32754776	99	174	44	31	25	33	23	4847 + 56 part	1.96	7	6	7	17.42	0.00	0	0	25 + 12 part	0	1.000	52.21	96.713	8	14	9	15	371564	435308	8	14	9	16	1482869	218144	167745	210078	144810	218144	167745	210078	102953	52.24	4796292	4640431	4750357	4761182	4728952	4687643	4573701
ACT1919896	SAMN32754777	74	143	36	27	23	28	21	4855 + 60 part	2.22	5	6	11	17.61	0.00	0	0	3 + 8 part	1	1.000	52.21	96.710	7	14	9	16	371564	578089	7	14	9	16	1678693	221479	167745	199297	139282	221479	167745	199297	139282	52.24	4796292	4640464	4723338	4732878	4709229	4679453	4609618
ACT1919897	SAMN32754778	91	179	47	32	29	35	25	4839 + 65 part	1.90	5	5	7	11.26	0.00	0	0	10 + 8 part	1	1.000	52.21	96.654	8	15	8	16	534021	534021	8	16	8	17	823982	179950	139255	179950	108319	179950	133486	179950	102953	52.24	4796292	4637963	4727484	4739336	4711331	4653045	4584129
ACT1919905	SAMN32754779	112	208	50	34	33	37	27	4810 + 62 part	1.67	0	5	6	8.82	0.00	0	0	26 + 8 part	1	1.000	52.25	96.180	9	16	10	19	371568	444675	9	17	10	20	1539252	176760	109713	163554	93366	176760	108075	163554	89889	52.24	4796292	4615326	4734394	4747898	4712266	4654308	4643483
ACT1919906	SAMN32754780	110	223	43	31	28	32	26	4820 + 60 part	1.97	4	6	7	15.36	0.00	0	0	28 + 8 part	0	1.000	52.25	96.227	6	13	8	16	534042	534042	7	14	8	17	1745145	320421	119405	188003	94924	235054	111536	188003	93537	52.24	4796292	4617560	4734989	4750520	4710393	4675057	4634117
ACT1919908	SAMN32754781	77	173	37	28	26	30	25	4826 + 57 part	1.88	9	6	6	18.14	0.00	0	0	10 + 4 part	0	1.001	52.15	96.682	8	14	9	16	371568	444582	8	14	9	15	1537828	235054	160326	218144	139089	235054	160326	218144	144275	52.24	4796292	4639425	4834234	4846960	4818082	4782502	4754365
ACT1919909	SAMN32754782	118	211	43	27	26	28	25	4816 + 55 part	1.91	2	6	7	14.91	0.00	0	0	43 + 6 part	0	1.001	52.25	96.238	8	14	9	16	371568	507649	8	14	9	16	1696758	210078	161142	199380	143488	210078	161142	199380	143488	52.24	4796292	4617649	4729457	4742994	4703596	4659792	4645148
ACT1919910	SAMN32754783	101	187	41	28	26	30	25	4811 + 53 part	1.88	2	6	7	15.12	0.00	0	0	27 + 6 part	0	1.000	52.25	96.230	7	13	9	15	371568	444675	7	14	9	16	1801498	235054	172004	210078	144810	235054	160326	210078	94924	52.24	4796292	4617011	4724050	4736603	4702069	4659347	4631210
ACT1919911	SAMN32754784	103	197	46	31	28	36	25	4807 + 56 part	1.84	3	5	6	9.13	0.00	0	0	20 + 7 part	2	1.001	52.20	96.183	6	13	8	15	534042	534042	6	13	8	15	1747045	320421	144810	188001	143371	320421	144810	188001	143371	52.24	4796292	4615221	4809553	4822460	4789460	4723594	4685582
ACT1919912	SAMN32754785	96	211	41	31	28	34	26	4811 + 54 part	1.99	4	6	7	15.39	0.00	0	0	23 + 6 part	0	1.001	52.20	96.214	6	14	8	17	535257	535257	6	14	8	17	1855402	321505	139009	172004	91667	321505	139009	172004	91667	52.24	4796292	4616286	4809540	4824971	4790917	4752819	4715445
ACT1919917	SAMN32754786	97	168	40	30	27	33	26	4815 + 62 part	1.95	4	5	6	15.21	0.00	0	0	18 + 7 part	1	1.001	52.20	96.231	7	14	9	17	397105	486994	7	14	9	17	1819471	235200	150925	188001	93279	235200	150925	188001	93279	52.24	4796292	4617412	4809963	4819898	4789843	4752874	4712195
ACT1919918	SAMN32754787	100	179	41	29	27	33	25	4813 + 55 part	1.97	5	6	7	15.19	0.00	0	0	18 + 6 part	0	1.001	52.20	96.227	6	13	8	17	556326	709421	6	13	8	16	2135983	235054	144810	188002	94921	235054	144810	188002	119673	52.24	4796292	4617210	4809765	4820759	4788909	4733529	4710799
ACT1919926	SAMN32754788	83	170	41	31	28	32	25	4841 + 47 part	1.97	10	5	8	8.03	0.00	0	0	12 + 3 part	0	1.001	52.18	96.550	7	14	9	17	482376	591993	7	14	9	17	1634179	197574	127929	193413	102953	197574	127929	193413	102953	52.24	4796292	4608083	4783588	4795397	4767069	4732954	4686570
ACT1919928	SAMN32754789	89	184	39	30	29	31	28	4844 + 62 part	2.22	10	5	8	18.74	0.00	0	0	8 + 5 part	0	1.001	52.19	96.705	8	15	9	17	371039	547781	8	15	9	16	1285840	221773	158710	197573	94915	221773	158710	197573	144810	52.24	4796292	4640606	4810566	4822832	4792005	4759818	4748993
ACT1919929	SAMN32754790	88	154	38	28	26	29	25	4850 + 53 part	2.18	10	5	8	18.24	0.00	0	0	11 + 5 part	0	1.000	52.19	96.708	7	13	8	15	675963	765852	7	13	8	15	1769369	225590	158710	208982	102953	225590	158710	208982	102953	52.24	4796292	4640516	4811018	4820106	4792548	4758867	4733396
ACT1920264	SAMN32754799	79	167	43	29	24	30	23	4838 + 56 part	2.26	6	5	8	20.07	0.00	0	0	6 + 10 part	1	1.000	52.17	96.725	6	13	8	15	684411	921281	6	13	8	15	2146268	235443	144515	212148	110977	235443	144515	212148	110977	52.24	4796292	4640929	4785738	4797320	4770727	4729110	4642445
ACT1920265	SAMN32754800	74	137	32	28	26	28	25	4840 + 57 part	2.16	10	5	6	18.41	0.00	0	0	0 + 5 part	0	1.001	52.23	96.734	8	14	9	16	371035	444675	8	15	9	17	1618595	212148	148786	210264	110533	212148	144634	210264	109652	52.24	4796292	4642049	4715806	4724110	4700889	4689315	4661177
ACT1920267	SAMN32754801	69	138	34	27	25	27	24	4843 + 56 part	2.09	13	5	6	18.50	0.00	0	0	2 + 5 part	0	1.000	52.23	96.706	7	13	8	15	674276	674276	7	14	8	15	1273165	217767	160325	212148	132178	217767	148786	212148	132178	52.24	4796292	4640328	4714378	4723642	4701570	4684039	4655775
ACT20SMb1	SAMN32754698	78	133	36	27	23	27	21	4842 + 60 part	2.13	10	6	10	17.51	0.00	0	0	4 + 6 part	0	1.000	52.21	96.700	6	12	8	15	675602	765491	6	13	8	15	2310294	217766	151589	212149	139281	217766	147499	212149	139281	52.24	4796292	4639897	4697655	4705208	4682640	4657817	4584344
ACT20SMb10	SAMN32754693	82	157	40	29	25	30	24	4839 + 57 part	2.09	7	6	7	17.68	0.00	0	0	4 + 7 part	0	1.001	52.21	96.691	7	14	8	16	675602	765491	7	14	8	17	2083344	209733	139334	199297	109692	209733	139334	199297	108529	52.24	4796292	4640025	4695900	4706082	4680359	4642918	4556197
ACT20SMb100	SAMN32754703	96	196	48	39	33	40	26	4807 + 61 part	1.93	7	6	7	7.71	0.00	0	0	8 + 6 part	0	1.001	52.09	96.322	8	16	9	19	402749	419066	8	16	9	19	1512911	212171	108075	209731	89889	212171	108075	209731	89889	52.24	4796292	4622097	4861375	4874181	4842810	4813494	4708545
ACT20SMb101	SAMN32754702	117	172	56	43	33	44	26	4808 + 71 part	2.25	10	6	7	13.86	0.00	0	0	28 + 11 part	1	1.001	52.04	96.549	8	17	10	20	627527	627527	8	16	9	18	1124224	208470	108075	160326	76186	208470	111505	188002	93173	52.24	4796292	4608002	4990587	4998288	4966521	4930501	4767301
ACT20SMb102	SAMN32754683	83	148	36	29	27	30	25	4849 + 57 part	2.24	9	5	6	19.06	0.00	0	0	5 + 5 part	0	1.001	52.23	96.718	7	14	9	17	371035	517557	8	14	9	17	1690622	235056	144810	209733	109692	212037	144810	209733	109692	52.24	4796292	4641147	4716032	4724894	4700177	4677574	4649105
ACT20SMb103	SAMN32754704	79	141	36	27	22	27	21	4848 + 57 part	2.05	6	5	8	16.99	0.00	0	0	11 + 6 part	0	1.000	52.21	96.711	7	12	8	15	371564	591998	7	13	9	15	1816598	237928	162114	235056	139321	237928	147224	234308	139321	52.24	4796292	4640526	4695352	4703723	4681589	4655643	4558094
ACT20SMb104	SAMN32754730	85	162	43	28	23	30	22	4830 + 61 part	2.20	6	6	8	18.95	0.00	0	0	3 + 10 part	1	1.001	52.21	96.710	8	14	9	16	371035	444569	8	14	9	16	1816794	218522	147532	212148	139282	218522	147532	212148	139282	52.24	4796292	4641174	4697149	4707622	4681038	4631943	4547223
ACT20SMb11	SAMN32754720	101	157	39	33	30	34	29	4823 + 66 part	2.25	9	7	10	7.63	0.00	0	0	13 + 4 part	0	1.001	52.19	96.491	9	16	10	19	371569	419593	9	17	10	20	1511211	178964	121693	160326	94588	178964	111839	160326	85625	52.24	4796292	4630820	4760585	4768405	4736906	4712090	4668028
ACT20SMb12	SAMN32754721	86	163	42	31	25	31	23	4840 + 58 part	2.18	6	6	8	19.22	0.00	0	0	3 + 8 part	1	1.001	52.21	96.740	8	15	9	17	371035	419059	8	15	9	18	1768102	212148	144515	210264	109652	212148	144515	210264	108075	52.24	4796292	4642496	4696375	4706578	4680092	4651242	4540288
ACT20SMb13	SAMN32754749	72	127	31	27	25	27	24	4833 + 61 part	1.94	11	6	8	18.58	0.00	0	0	0 + 3 part	0	1.000	52.17	96.728	7	14	8	16	684243	774524	7	14	9	17	2229841	212169	144515	180241	109652	212169	144515	176584	108319	52.24	4796292	4641003	4704045	4711174	4689941	4678201	4649853
ACT20SMb14	SAMN32754748	86	191	39	33	29	35	27	4826 + 59 part	1.94	10	7	8	18.63	0.00	0	0	6 + 8 part	0	1.001	52.11	96.694	8	15	10	18	371039	419063	8	15	10	18	1814888	217537	139445	180214	94924	217537	139445	180214	94924	52.24	4796292	4640071	4811484	4825331	4792851	4769133	4710211
ACT20SMb15	SAMN32754744	91	161	45	35	32	36	29	4793 + 56 part	2.13	3	6	7	4.58	0.00	0	0	10 + 5 part	0	1.001	52.05	96.090	10	19	11	21	402515	402515	10	18	11	20	992776	183132	110524	160326	93298	183132	111841	160326	102859	52.24	4796292	4610671	4875608	4885040	4858476	4827863	4788690
ACT20SMb16	SAMN32754751	82	147	34	28	24	30	22	4833 + 55 part	2.11	7	6	8	18.22	0.00	0	0	3 + 7 part	0	1.001	52.21	96.721	7	13	9	16	371039	591240	7	14	9	17	1989283	235041	147437	212170	110977	235041	147224	212170	109652	52.24	4796292	4641194	4694916	4703559	4677452	4652938	4581770
ACT20SMb17	SAMN32754755	96	165	41	31	28	33	27	4825 + 67 part	2.27	11	7	10	7.67	0.00	0	0	16 + 4 part	0	1.001	52.19	96.490	8	15	10	19	376814	419699	8	16	10	19	1722014	219918	144810	158698	94588	219918	139252	158698	94588	52.24	4796292	4629649	4765924	4775741	4745027	4706055	4662203
ACT20SMb18	SAMN32754723	83	154	39	33	30	33	26	4835 + 59 part	1.92	7	6	7	7.77	0.00	0	0	8 + 4 part	0	1.001	52.17	96.584	8	16	9	18	371040	419082	8	16	9	18	1320069	235052	113585	188002	93173	235052	113585	188002	93173	52.24	4796292	4634281	4785880	4795760	4769572	4750982	4702184
ACT20SMb2	SAMN32754689	87	167	41	33	29	34	28	4806 + 65 part	2.23	9	7	10	7.37	0.00	0	0	12 + 4 part	0	1.001	52.19	96.492	8	16	10	19	385552	419064	8	16	10	19	1613326	209951	132626	163111	85625	209951	132626	163111	85625	52.24	4796292	4629426	4759110	4769933	4741093	4714339	4652932
ACT20SMb20	SAMN32754753	73	153	30	25	23	26	22	4834 + 63 part	2.07	10	6	10	18.65	0.00	0	0	0 + 3 part	0	1.001	52.17	96.710	8	14	9	16	371039	444581	8	14	9	16	1899997	229203	160326	212169	139252	229203	160326	212169	139252	52.24	4796292	4641062	4703718	4713960	4688738	4669790	4641442
ACT20SMb21	SAMN32754735	72	129	30	25	23	25	22	4841 + 61 part	2.28	11	6	8	18.86	0.00	0	0	0 + 3 part	0	1.000	52.23	96.723	7	14	8	15	684583	774472	7	14	8	16	1873052	217767	160325	212148	132178	217767	160325	212148	110533	52.24	4796292	4641352	4714955	4722469	4699235	4686422	4658284
ACT20SMb22	SAMN32754725	97	172	44	33	30	35	28	4812 + 65 part	2.20	9	7	10	7.41	0.00	0	0	15 + 5 part	0	1.001	52.19	96.477	8	16	10	19	376814	419176	8	16	10	19	1566571	210251	130310	160326	85625	210251	130310	160326	85625	52.24	4796292	4629187	4762938	4773094	4743798	4705026	4660964
ACT20SMb23	SAMN32754690	85	150	40	32	28	33	27	4810 + 64 part	2.23	10	8	12	7.32	0.00	0	0	4 + 4 part	0	1.001	52.19	96.498	8	15	9	18	385552	590765	8	15	9	19	1848557	209951	132838	209951	94588	209951	132838	209951	85625	52.24	4796292	4629469	4758867	4767474	4741923	4712813	4651936
ACT20SMb24	SAMN32754709	88	171	42	33	30	34	28	4847 + 59 part	2.16	9	5	6	18.65	0.00	0	0	8 + 5 part	0	1.000	52.18	96.721	8	15	9	18	371035	419059	8	15	9	18	1588488	212148	110977	209966	94925	212148	110977	209966	94925	52.24	4796292	4641066	4811550	4822567	4794958	4768583	4725242
ACT20SMb25	SAMN32754694	70	129	33	29	27	29	26	4823 + 63 part	1.79	10	7	10	10.53	0.00	0	0	0 + 6 part	0	1.000	52.10	96.619	9	16	10	19	344629	450519	9	16	10	19	1319875	190864	150146	185435	103088	190864	150146	185435	103088	52.24	4796292	4635705	4821222	4829068	4807527	4794791	4766444
ACT20SMb26	SAMN32754708	78	139	35	30	26	30	24	4819 + 57 part	1.90	7	6	7	7.75	0.00	0	0	4 + 4 part	0	1.000	52.16	96.590	8	14	9	17	402506	434516	8	14	9	17	1755144	212169	144515	209964	109841	212169	144515	209964	109841	52.24	4796292	4634486	4792789	4800791	4777330	4758254	4687125
ACT20SMb27	SAMN32754742	80	175	44	29	24	30	23	4841 + 59 part	2.31	7	5	7	18.84	0.00	0	0	4 + 11 part	1	1.001	52.21	96.712	7	13	9	16	402485	518450	7	14	9	16	1691895	235045	144515	212148	110977	235045	139252	212148	110977	52.24	4796292	4640590	4697006	4709871	4683387	4638294	4553483
ACT20SMb28	SAMN32754738	79	173	44	28	24	29	22	4834 + 51 part	2.37	8	5	7	18.95	0.00	0	0	4 + 11 part	1	1.000	52.21	96.714	6	12	9	15	402485	591107	6	13	9	16	1861200	238099	144515	219989	139252	238099	139252	219989	110977	52.24	4796292	4640235	4696367	4709243	4683469	4638727	4578492
ACT20SMb29	SAMN32754736	88	169	47	30	25	32	22	4845 + 61 part	2.33	6	6	7	19.19	0.00	0	0	7 + 11 part	1	1.000	52.21	96.719	7	13	8	15	533590	533590	7	13	8	16	1627211	238433	139252	235047	108075	238433	139252	235047	102942	52.24	4796292	4641084	4697980	4708863	4683314	4629920	4545325
ACT20SMb3	SAMN32754710	73	151	35	28	24	28	21	4847 + 52 part	2.11	11	6	7	18.41	0.00	0	0	3 + 6 part	0	1.001	52.21	96.696	6	12	8	15	474551	591120	6	12	8	15	1935342	237862	139322	212149	110977	237862	139322	212149	110977	52.24	4796292	4615314	4692602	4702705	4678272	4659152	4586031
ACT20SMb30	SAMN32754734	85	163	39	32	28	35	24	4828 + 59 part	2.03	6	6	7	18.02	0.00	0	0	5 + 11 part	1	1.000	52.19	96.706	7	14	8	16	371039	444676	7	14	9	16	1603035	237705	139252	212169	108075	237705	139252	209967	108075	52.24	4796292	4640263	4728414	4738507	4711769	4681100	4616138
ACT20SMb31	SAMN32754726	90	153	39	32	28	33	27	4814 + 63 part	2.25	10	7	10	7.60	0.00	0	0	11 + 4 part	0	1.001	52.19	96.508	8	15	9	18	530388	530465	8	15	9	18	1616539	209951	132626	171776	85625	209951	132626	171776	85625	52.24	4796292	4630625	4760147	4768383	4740595	4714897	4653490
ACT20SMb33	SAMN32754684	79	164	41	28	23	28	22	4846 + 55 part	2.09	6	5	8	18.93	0.00	0	0	3 + 8 part	1	1.001	52.20	96.724	7	13	9	16	402824	518474	7	14	9	16	1743174	235452	147224	212149	110977	235452	144515	212149	110977	52.24	4796292	4641101	4695087	4706399	4680792	4647636	4554950
ACT20SMb35	SAMN32754705	78	142	36	30	26	32	24	4836 + 55 part	2.11	6	6	8	17.89	0.00	0	0	2 + 7 part	0	1.000	52.21	96.739	8	15	9	17	371039	419063	8	15	9	17	1473446	212170	144634	209972	109652	212170	144634	209972	109652	52.24	4796292	4641798	4695243	4703659	4680453	4655939	4584559
ACT20SMb36	SAMN32754688	87	150	40	33	29	34	27	4814 + 66 part	2.23	9	7	10	7.43	0.00	0	0	5 + 5 part	0	1.001	52.19	96.504	8	15	9	18	385645	590631	8	15	9	19	1738301	209951	130193	209951	94588	209951	130193	209951	85625	52.24	4796292	4629662	4759296	4767542	4742017	4715812	4654935
ACT20SMb37	SAMN32754685	84	170	45	31	26	32	24	4835 + 56 part	2.48	7	6	8	19.25	0.00	0	0	3 + 10 part	1	1.000	52.21	96.710	8	15	9	17	371035	419059	9	16	9	18	1470985	212149	144634	209967	109652	209967	139252	209967	108075	52.24	4796292	4640625	4696658	4708113	4681956	4641733	4557013
ACT20SMb38	SAMN32754757	79	166	38	30	27	32	24	4840 + 54 part	2.05	8	4	7	18.06	0.00	0	0	2 + 8 part	0	1.001	52.21	96.723	7	13	9	16	371568	592060	7	14	9	17	1599504	212282	139254	209739	110977	212282	110977	209739	109652	52.24	4796292	4616420	4694960	4706428	4680161	4649431	4600633
ACT20SMb39	SAMN32754746	76	165	36	29	27	29	26	4833 + 53 part	2.07	8	7	9	18.27	0.00	0	0	2 + 5 part	0	1.000	52.23	96.643	8	14	9	17	402840	419059	8	15	9	18	1853000	212149	144634	188001	108345	212149	110533	188001	94925	52.24	4796292	4637194	4712499	4724229	4697905	4680553	4652415
ACT20SMb4	SAMN32754732	81	151	42	27	23	29	20	4850 + 62 part	2.31	7	6	8	19.34	0.00	0	0	3 + 10 part	1	1.001	52.21	96.716	7	12	8	14	533592	533592	7	12	8	15	1854784	320130	144810	237928	109652	320130	144810	237928	108319	52.24	4796292	4641306	4697169	4707054	4682179	4632882	4559038
ACT20SMb40	SAMN32754747	81	162	40	31	29	32	26	4791 + 47 part	2.19	4	6	9	4.82	0.00	0	0	8 + 3 part	0	1.000	52.11	96.067	9	16	10	18	402505	402505	9	16	10	19	1322167	212169	124032	188002	108075	212169	124032	188002	107100	52.24	4796292	4609312	4749302	4760113	4733831	4709387	4681250
ACT20SMb41	SAMN32754752	73	141	36	29	25	30	23	4843 + 59 part	2.09	9	6	8	18.52	0.00	0	0	0 + 5 part	0	1.000	52.21	96.704	7	14	8	16	665538	665538	7	14	8	16	1472315	212149	144810	209967	109652	212149	144810	209967	109652	52.24	4796292	4640155	4688109	4697360	4674487	4653443	4580448
ACT20SMb42	SAMN32754750	93	194	43	32	28	33	27	4811 + 66 part	2.27	11	6	10	7.84	0.00	0	0	16 + 3 part	0	1.001	52.14	96.496	7	14	10	19	385795	590631	7	14	9	18	1787601	237775	132626	160326	85625	237775	132626	209951	94588	52.24	4796292	4626609	4852634	4866172	4834870	4799749	4738872
ACT20SMb43	SAMN32754758	75	156	40	30	25	30	24	4836 + 54 part	2.13	7	5	7	17.27	0.00	0	0	4 + 7 part	0	1.000	52.21	96.692	7	14	9	16	402504	518571	7	14	9	17	1691808	235054	139512	212148	110977	235054	139512	212148	109652	52.24	4796292	4638763	4693596	4704593	4681782	4654290	4556733
ACT20SMb44	SAMN32754745	77	153	35	28	27	28	26	4840 + 61 part	2.24	10	6	7	18.52	0.00	0	0	2 + 5 part	0	1.000	52.23	96.694	7	14	8	16	666822	666822	7	15	8	17	1419007	212149	110977	209967	103088	212149	109692	209967	94925	52.24	4796292	4639565	4713022	4723111	4697838	4680486	4663176
ACT20SMb46	SAMN32754756	68	122	33	27	21	28	20	4831 + 56 part	2.01	5	6	7	7.86	0.00	0	0	1 + 5 part	1	1.001	52.21	96.571	6	11	8	14	547247	591120	6	12	8	15	1881883	320421	160325	235056	139512	320421	147283	235056	109652	52.24	4796292	4609106	4660384	4667720	4647389	4629002	4522469
ACT20SMb47	SAMN32754754	71	145	32	27	25	27	24	4838 + 62 part	1.98	9	6	9	18.21	0.00	0	0	1 + 4 part	0	1.000	52.17	96.729	7	13	8	16	684677	774565	7	14	8	17	2125678	212170	148789	188002	110533	212170	144634	188002	109652	52.24	4796292	4641182	4704002	4713778	4689882	4675400	4647052
ACT20SMb48	SAMN32754682	92	173	42	28	24	29	22	4828 + 63 part	2.48	11	6	8	19.64	0.00	0	0	17 + 10 part	1	1.000	52.20	96.704	7	13	9	16	371035	590814	8	14	9	16	1643416	235045	147224	212149	139319	217726	147175	212149	139319	52.24	4796292	4615192	4702938	4713909	4683839	4643445	4583084
ACT20SMb49	SAMN32754701	76	168	37	33	29	33	26	4810 + 53 part	1.88	8	6	7	8.14	0.00	0	0	5 + 6 part	0	1.000	52.06	96.574	8	15	10	18	378283	457652	8	15	9	18	1767095	209964	118649	180214	108075	209964	118649	188291	108075	52.24	4796292	4634041	4872077	4884162	4857041	4846195	4783806
ACT20SMb5	SAMN32754743	80	163	41	27	24	28	22	4838 + 59 part	2.37	9	6	7	19.25	0.00	0	0	5 + 11 part	1	1.000	52.21	96.727	6	12	8	15	684338	774284	6	13	8	16	2265825	235047	144515	209967	110977	235047	139252	209967	109652	52.24	4796292	4616058	4697368	4708715	4682630	4640913	4591506
ACT20SMb50	SAMN32754691	80	147	35	29	24	31	23	4838 + 56 part	2.18	8	7	9	18.51	0.00	0	0	2 + 8 part	0	1.001	52.21	96.733	7	14	9	16	402913	591195	7	14	9	17	1814750	235056	147224	218629	110977	235056	147224	218629	94925	52.24	4796292	4641943	4725573	4734403	4710007	4685988	4590267
ACT20SMb51	SAMN32754722	74	180	38	29	24	29	22	4837 + 50 part	2.13	7	5	8	17.21	0.00	0	0	6 + 6 part	0	1.000	52.17	96.691	6	13	9	16	402927	591120	6	13	9	16	1916485	238103	144515	220002	110977	238103	144515	220002	110977	52.24	4796292	4638700	4778858	4792731	4766316	4740090	4642533
ACT20SMb52	SAMN32754716	72	148	36	29	27	29	26	4839 + 59 part	2.27	8	7	10	18.45	0.00	0	0	1 + 4 part	0	1.000	52.22	96.625	8	15	9	17	402824	419059	8	16	9	18	1613707	210029	139493	188001	109652	210029	130204	188001	108075	52.24	4796292	4636342	4713204	4723412	4700785	4684040	4655945
ACT20SMb53	SAMN32754676	87	177	44	32	27	34	26	4840 + 57 part	2.22	8	6	7	18.48	0.00	0	0	10 + 10 part	0	1.000	52.11	96.714	8	15	9	18	402835	591114	8	15	9	17	1588967	212148	109652	210020	94925	212148	109652	210020	108075	52.24	4796292	4615538	4831011	4843402	4815429	4772692	4676963
ACT20SMb54	SAMN32754680	74	152	34	28	26	28	25	4828 + 55 part	2.18	10	7	9	18.06	0.00	0	0	1 + 5 part	0	1.001	52.23	96.633	8	14	9	17	371035	444582	8	14	9	17	1927618	211409	144515	209967	108075	211409	144515	209967	108075	52.24	4796292	4637103	4712763	4722606	4699039	4683582	4655318
ACT20SMb55	SAMN32754675	77	182	40	30	25	32	24	4832 + 53 part	2.11	8	6	8	18.30	0.00	0	0	4 + 11 part	0	1.000	52.21	96.707	6	13	9	16	402830	591994	6	13	9	17	1884260	235451	110977	212149	109652	235451	110977	212149	108076	52.24	4796292	4640424	4723979	4737959	4710352	4669380	4581761
ACT20SMb56	SAMN32754677	76	162	42	28	25	29	23	4838 + 50 part	2.44	8	6	8	19.36	0.00	0	0	3 + 9 part	1	1.000	52.21	96.714	7	14	8	16	674244	674244	7	14	8	16	1471958	212149	144515	209967	109652	212149	144515	209967	109652	52.24	4796292	4640633	4696694	4708176	4683995	4642715	4594047
ACT20SMb57	SAMN32754713	85	161	41	32	29	34	24	4838 + 65 part	1.83	8	4	5	11.69	0.00	0	0	4 + 7 part	1	1.000	52.12	96.651	7	14	8	16	675602	868250	7	14	8	16	1759053	188001	139282	188001	108075	188001	139282	188001	108075	52.24	4796292	4637685	4782464	4792844	4766036	4731344	4677264
ACT20SMb58	SAMN32754802	82	174	42	34	29	35	26	4835 + 64 part	2.11	9	6	7	18.18	0.00	0	0	4 + 6 part	0	1.000	52.17	96.690	8	16	9	18	371271	419301	8	16	9	18	1315609	212149	109652	209964	103088	212149	109652	209964	103088	52.24	4796292	4639585	4775286	4787778	4760051	4734754	4637142
ACT20SMb59	SAMN32754812	78	144	32	26	24	27	23	4825 + 51 part	2.07	10	6	8	18.52	0.00	0	0	0 + 3 part	0	1.001	52.16	96.709	8	14	9	17	393767	419069	8	15	9	17	1825185	229269	148665	188002	110533	229269	147224	188002	110533	52.24	4796292	4640777	4703550	4712562	4687251	4666740	4638602
ACT20SMb6	SAMN32754718	75	148	35	28	24	30	23	4842 + 57 part	2.24	7	6	8	18.95	0.00	0	0	3 + 9 part	0	1.000	52.21	96.731	7	13	8	16	684583	774472	7	14	8	16	2146795	212148	147220	209967	108076	212148	144634	209967	108076	52.24	4796292	4640984	4724463	4734196	4708938	4683206	4598313
ACT20SMb60	SAMN32754804	77	172	32	28	26	28	25	4831 + 60 part	1.96	11	6	7	18.45	0.00	0	0	2 + 4 part	0	1.000	52.16	96.707	7	14	8	16	676806	766694	7	14	9	17	2168016	212170	139255	180073	109652	212170	139255	176584	108075	52.24	4796292	4640244	4703254	4715505	4687301	4675669	4647321
ACT20SMb61	SAMN32754803	74	165	33	27	25	27	24	4830 + 62 part	2.11	12	6	7	17.85	0.00	0	0	2 + 5 part	0	1.000	52.23	96.694	6	13	9	16	402824	591114	6	13	9	17	2026314	235451	144515	209964	109652	235451	144515	209964	108076	52.24	4796292	4614598	4713149	4725065	4699111	4684738	4656474
ACT20SMb62	SAMN32754810	77	173	41	33	30	35	26	4824 + 58 part	1.83	6	6	8	12.23	0.00	0	0	4 + 10 part	1	1.000	52.21	96.654	8	15	9	18	373783	419059	8	15	9	18	1664757	209964	110977	197629	94925	209964	110977	197629	94925	52.24	4796292	4637589	4723385	4736197	4709420	4681020	4626842
ACT20SMb63	SAMN32754681	81	150	37	30	24	31	22	4824 + 61 part	1.81	7	5	7	7.94	0.00	0	0	7 + 5 part	1	1.000	52.08	96.587	6	12	9	15	547570	590995	6	12	8	15	1859205	235448	160326	217726	139445	235448	160326	219872	139445	52.24	4796292	4634495	4845953	4855074	4829683	4806172	4701688
ACT20SMb64	SAMN32754807	82	188	41	31	29	32	27	4833 + 56 part	2.18	8	7	8	18.33	0.00	0	0	6 + 5 part	0	1.000	52.19	96.662	9	16	9	18	371035	444675	8	16	9	18	1594178	188001	144810	188001	94925	210264	144810	188001	94925	52.24	4796292	4638240	4802377	4816388	4787583	4757926	4729662
ACT20SMb65	SAMN32754686	84	157	42	35	32	35	28	4797 + 53 part	2.17	3	7	10	4.80	0.00	0	0	7 + 4 part	0	1.001	52.04	96.088	10	18	12	21	278573	331314	10	18	11	21	1491703	183238	110978	160326	102859	183238	110978	163252	102859	52.24	4796292	4610678	4839096	4848323	4823414	4802412	4749464
ACT20SMb66	SAMN32754711	73	137	38	27	22	27	21	4843 + 56 part	2.05	9	5	7	17.21	0.00	0	0	3 + 7 part	0	1.000	52.21	96.702	6	12	8	14	474458	591998	6	12	8	14	1764959	321871	160325	235056	139322	321871	160325	235056	139322	52.24	4796292	4639991	4692330	4700916	4681259	4649922	4553839
ACT20SMb67	SAMN32754724	79	168	38	31	28	32	23	4830 + 54 part	2.05	11	6	7	17.98	0.00	0	0	4 + 6 part	0	1.000	52.17	96.688	7	14	9	17	371035	591120	7	14	9	17	1936046	235056	139322	209967	109652	235056	139322	209967	109652	52.24	4796292	4614566	4780039	4791563	4765139	4740990	4692275
ACT20SMb68	SAMN32754678	101	177	45	35	31	36	29	4791 + 72 part	2.26	9	7	10	7.46	0.00	0	0	19 + 5 part	0	1.001	52.14	96.098	9	16	10	19	385795	419593	8	16	10	19	1545476	201005	130193	162115	85625	209954	130193	162115	85625	52.24	4796292	4610870	4834457	4844995	4813759	4780414	4721141
ACT20SMb69	SAMN32754728	71	151	38	29	24	29	23	4841 + 52 part	2.05	7	6	8	17.14	0.00	0	0	2 + 6 part	0	1.000	52.21	96.691	7	14	8	15	547660	547660	8	14	9	16	1473044	235056	147224	212149	110977	212149	147224	209731	109652	52.24	4796292	4639138	4691489	4702098	4679842	4653968	4556293
ACT20SMb7	SAMN32754715	76	161	41	32	29	34	26	4821 + 46 part	1.99	6	6	9	7.88	0.00	0	0	6 + 4 part	0	1.000	52.08	96.548	8	16	9	18	393861	419070	8	16	9	17	1437708	212170	113586	210263	108075	212170	113586	210263	109841	52.24	4796292	4632317	4841785	4853409	4829279	4798467	4749879
ACT20SMb70	SAMN32754696	102	134	52	36	32	39	27	4806 + 66 part	2.64	14	7	8	13.83	0.00	0	0	19 + 11 part	0	1.001	52.04	96.508	8	15	10	18	377816	590765	7	14	9	17	1668248	219390	139282	209951	94588	235052	143158	218997	102945	52.24	4796292	4629942	4981661	4986291	4962531	4904802	4832438
ACT20SMb72	SAMN32754731	79	151	33	27	25	27	24	4826 + 63 part	2.11	10	7	12	18.08	0.00	0	0	1 + 4 part	0	1.001	52.22	96.625	7	13	8	16	676886	797183	7	14	8	16	2175505	212037	139255	209733	108075	212037	110977	209733	108075	52.24	4796292	4636748	4713457	4722804	4697162	4681685	4653590
ACT20SMb73	SAMN32754740	75	171	35	28	26	28	24	4815 + 57 part	2.01	6	5	9	11.44	0.00	0	0	1 + 3 part	1	1.000	52.22	96.589	7	13	9	17	402824	603695	7	14	9	18	1788004	212038	144515	188001	109652	212038	139442	188001	108075	52.24	4796292	4634431	4712991	4725520	4699255	4683393	4655424
ACT20SMb74	SAMN32754717	88	165	44	33	29	35	28	4784 + 57 part	2.34	5	6	8	5.66	0.00	0	0	7 + 3 part	0	1.001	52.18	96.075	8	15	10	19	385552	419070	8	15	10	19	1570599	235050	132626	171639	85433	235050	132626	171639	85433	52.24	4796292	4609947	4820329	4830487	4803829	4763799	4702392
ACT20SMb75	SAMN32754687	85	162	40	33	30	35	27	4825 + 60 part	1.84	8	6	7	7.67	0.00	0	0	7 + 4 part	0	1.001	52.05	96.561	8	16	9	18	371040	419070	8	16	9	18	1438821	212170	113586	188002	108075	212170	113586	188002	108075	52.24	4796292	4633425	4814884	4825190	4797964	4771318	4722520
ACT20SMb76	SAMN32754699	102	201	50	41	34	43	27	4793 + 66 part	1.93	9	6	7	8.64	0.00	0	0	7 + 6 part	0	1.001	52.09	96.306	8	17	9	20	395052	419066	8	16	9	19	1512402	212060	91390	209730	82384	212060	93298	209730	88528	52.24	4796292	4621963	4861188	4874315	4841038	4806018	4676985
ACT20SMb77	SAMN32754808	85	194	48	32	27	33	26	4825 + 57 part	2.31	7	6	7	18.93	0.00	0	0	8 + 11 part	1	1.000	52.11	96.709	8	15	9	18	402805	419065	8	15	9	18	1688419	209964	139683	188001	108075	209964	139683	188001	108075	52.24	4796292	4640231	4793326	4807757	4779085	4731257	4646537
ACT20SMb78	SAMN32754679	67	157	32	27	24	28	22	4820 + 50 part	1.99	12	5	8	12.21	0.00	0	0	1 + 5 part	0	1.000	52.21	96.625	6	12	8	15	393766	591356	6	12	8	16	1846966	320421	139331	233996	120717	320421	139331	233996	111255	52.24	4796292	4610921	4686462	4698358	4674821	4657326	4601759
ACT20SMb79	SAMN32754813	66	169	37	27	24	27	22	4840 + 50 part	2.20	10	4	6	17.60	0.00	0	0	2 + 6 part	0	1.000	52.21	96.689	6	13	8	15	402505	591120	6	13	9	16	1578432	255584	144515	234074	139425	255584	144515	209964	109652	52.24	4796292	4614042	4690933	4704485	4681827	4655825	4599935
ACT20SMb8	SAMN32754674	90	161	42	29	24	30	23	4853 + 60 part	2.31	7	6	8	19.25	0.00	0	0	8 + 8 part	1	1.001	52.16	96.726	7	14	8	16	675602	765491	7	14	8	16	2136118	212037	144810	210077	109881	212037	144810	210077	109881	52.24	4796292	4641703	4784223	4793984	4766763	4727561	4634544
ACT20SMb80	SAMN32754695	91	172	45	35	31	37	29	4813 + 67 part	2.14	10	7	10	7.43	0.00	0	0	10 + 5 part	0	1.001	52.05	96.496	8	16	9	19	530295	530372	8	15	9	18	1566737	209951	111841	171638	83892	209951	130193	171638	85625	52.24	4796292	4629731	4941478	4952062	4925367	4888645	4827448
ACT20SMb81	SAMN32754806	93	156	41	33	30	34	28	4813 + 67 part	2.14	9	8	11	7.74	0.00	0	0	14 + 6 part	0	1.001	52.19	96.496	8	16	10	19	385552	419300	8	16	10	19	1585749	209951	130193	160326	85625	209951	130193	160326	85625	52.24	4796292	4630036	4765275	4773724	4744347	4714350	4668600
ACT20SMb82	SAMN32754805	88	183	49	37	33	38	28	4804 + 52 part	1.94	8	6	7	7.52	0.00	0	0	5 + 5 part	0	1.001	52.16	96.541	8	17	9	19	402919	465258	8	17	9	20	1385423	212171	103180	210262	90840	212171	103180	210262	89850	52.24	4796292	4607177	4784544	4797450	4770202	4731547	4669767
ACT20SMb83	SAMN32754706	101	200	49	32	28	36	25	4825 + 62 part	2.14	8	6	7	18.25	0.00	0	0	26 + 10 part	1	1.000	52.25	96.666	8	14	9	17	394088	419075	8	14	9	17	1608049	217726	144515	212169	94925	217726	144515	212169	94925	52.24	4796292	4635698	4807394	4820863	4787577	4732055	4666883
ACT20SMb84	SAMN32754811	87	169	46	35	29	38	26	4836 + 55 part	2.20	7	6	7	18.63	0.00	0	0	7 + 10 part	0	1.000	52.17	96.709	8	15	9	18	371035	591114	8	15	9	18	1487725	212148	108345	209967	94925	212148	108345	209967	94925	52.24	4796292	4615553	4811872	4822814	4796190	4756229	4636977
ACT20SMb85	SAMN32754739	76	151	34	27	25	27	24	4828 + 59 part	1.99	8	7	11	12.11	0.00	0	0	1 + 3 part	0	1.000	52.23	96.598	8	14	9	17	402504	419059	8	14	9	17	1869536	212037	144515	209730	109652	212037	144515	209730	109652	52.24	4796292	4635026	4713751	4723460	4699339	4682273	4654178
ACT20SMb86	SAMN32754733	75	153	37	32	28	33	25	4829 + 55 part	2.01	9	6	8	17.99	0.00	0	0	0 + 5 part	0	1.001	52.21	96.676	8	15	9	17	395050	419065	8	16	9	18	1367372	209964	141088	188001	108075	209964	110977	188001	102953	52.24	4796292	4639062	4687133	4697640	4672821	4654096	4580975
ACT20SMb87	SAMN32754714	77	145	40	30	25	30	23	4843 + 56 part	2.16	8	6	7	17.55	0.00	0	0	3 + 7 part	0	1.000	52.21	96.694	7	13	8	16	684583	774472	7	14	8	16	1990346	212148	139322	209967	108075	212148	110977	209967	108075	52.24	4796292	4639615	4691982	4701153	4679302	4650686	4552806
ACT20SMb88	SAMN32754707	72	139	32	26	24	26	23	4831 + 55 part	1.94	8	7	8	17.85	0.00	0	0	1 + 4 part	0	1.000	52.16	96.689	7	13	9	16	402919	534438	7	13	9	16	2084389	235056	148207	212170	110533	235056	148207	212170	110533	52.24	4796292	4639229	4702904	4711973	4688829	4673081	4644943
ACT20SMb89	SAMN32754727	91	164	43	33	30	35	29	4814 + 66 part	2.25	10	7	10	7.58	0.00	0	0	13 + 4 part	0	1.001	52.15	96.505	8	16	10	19	385795	590631	8	15	9	19	1657706	209951	111839	160326	85625	209951	129018	209951	85625	52.24	4796292	4629473	4860999	4870902	4843076	4811170	4767108
ACT20SMb9	SAMN32754697	72	144	33	27	25	28	24	4835 + 54 part	2.09	9	6	12	17.89	0.00	0	0	2 + 4 part	0	1.000	52.19	96.632	7	13	9	17	371035	646718	7	13	9	17	1981236	235056	147224	212149	108076	235056	147224	212149	108076	52.24	4796292	4636818	4799713	4809486	4785489	4764832	4736489
ACT20SMb90	SAMN32754741	77	123	37	31	27	31	23	4847 + 61 part	2.07	9	6	8	18.52	0.00	0	0	7 + 5 part	0	1.001	52.17	96.730	7	13	8	16	534021	534021	7	13	8	16	1816857	235280	147224	188214	94925	235280	147224	188214	94925	52.24	4796292	4641828	4783222	4789551	4769726	4751645	4678650
ACT20SMb92	SAMN32754737	74	132	30	25	24	26	23	4835 + 60 part	2.22	8	7	11	18.25	0.00	0	0	2 + 3 part	0	1.000	52.22	96.635	7	13	8	15	481702	481702	7	13	8	16	1905525	237697	144810	235452	108319	237697	144810	235452	102953	52.24	4796292	4636539	4713692	4721409	4697752	4678970	4661829
ACT20SMb93	SAMN32754729	76	153	39	27	23	28	21	4843 + 57 part	2.16	8	6	8	18.82	0.00	0	0	3 + 9 part	1	1.000	52.21	96.708	6	12	8	15	676773	869545	6	13	8	16	2135254	235045	151884	210265	110977	235045	147395	210265	109652	52.24	4796292	4640125	4696020	4706804	4681299	4646257	4564399
ACT20SMb95	SAMN32754809	95	170	47	31	27	33	25	4841 + 65 part	2.26	6	6	8	19.18	0.00	0	0	9 + 9 part	1	1.001	52.21	96.723	8	15	9	18	371035	419059	8	15	10	18	1693685	209966	139255	188001	102942	209966	139255	180214	102942	52.24	4796292	4641480	4703129	4713455	4686048	4634889	4562106
ACT20SMb96	SAMN32754719	75	152	32	27	26	27	25	4833 + 59 part	2.27	8	7	10	18.56	0.00	0	0	1 + 4 part	0	1.000	52.22	96.634	7	14	8	16	674276	674276	7	15	8	16	1509473	212038	130204	209733	108075	212038	110977	209733	108075	52.24	4796292	4636411	4712995	4722984	4697456	4683140	4665999
ACT20SMb97	SAMN32754712	82	160	37	29	27	30	26	4830 + 59 part	2.27	8	7	10	18.49	0.00	0	0	5 + 4 part	0	1.000	52.19	96.637	8	15	9	18	371564	474990	8	15	9	18	1853545	212037	110977	209733	102953	212037	110977	209733	102953	52.24	4796292	4637183	4804151	4814317	4787788	4761656	4733435
ACT20SMb98	SAMN32754700	87	145	44	37	31	37	24	4821 + 62 part	1.82	8	6	7	7.29	0.00	0	0	7 + 6 part	0	1.001	52.09	96.334	8	15	9	18	371565	444583	8	15	9	17	1584750	235052	109652	209733	93173	235052	109652	209733	94921	52.24	4796292	4622464	4861555	4869592	4845783	4826894	4722095
ACT20SMb99	SAMN32754692	90	155	45	30	25	32	23	4858 + 60 part	2.37	5	6	8	19.38	0.00	0	0	5 + 10 part	1	1.001	52.21	96.730	7	14	9	16	371564	419694	8	15	9	17	1786947	238099	147175	188001	109652	235047	144810	188001	108075	52.24	4796292	4641680	4698345	4707403	4681545	4632266	4547341
S16LNR0115	SAMN32754814	70	121	32	25	23	26	22	4834 + 50 part	1.66	4	6	8	4.06	0.00	0	0	1 + 2 part	0	1.001	52.22	96.624	6	12	9	16	519634	917076	6	12	9	16	2144335	235056	151053	212165	110533	235056	151053	212165	110533	52.24	4796292	4636471	4687372	4694050	4673059	4650572	4622435
S16LNR0359	SAMN32754815	100	158	45	31	29	33	26	4855 + 59 part	1.91	7	7	12	10.33	0.00	0	0	16 + 4 part	0	1.001	51.97	97.070	8	15	10	20	545758	545835	8	15	10	20	1569233	209731	139211	177141	93298	209731	139211	177141	93298	52.24	4796292	4658557	4793129	4801126	4772141	4723854	4702828
S16LNR0370	SAMN32754816	75	115	31	26	23	26	22	4825 + 50 part	1.49	8	6	8	6.97	0.00	0	0	3 + 6 part	0	1.001	52.11	96.568	6	12	9	17	354692	622813	6	12	9	17	1985085	237732	170939	212165	110977	237732	170939	212165	110977	52.24	4796292	4608900	4790876	4796338	4773951	4761074	4711386
S16LNR0417	SAMN32754817	83	132	35	30	26	30	24	4821 + 58 part	1.79	10	8	11	7.19	0.00	0	0	4 + 6 part	0	1.001	52.12	96.508	7	14	10	19	520589	648681	7	14	10	19	2174876	209729	150146	185436	108319	209729	150146	185436	108319	52.24	4796292	4605611	4786060	4792466	4768501	4755236	4683253
S16LNR0466	SAMN32754818	88	128	37	29	27	30	25	4814 + 59 part	1.71	10	6	8	7.19	0.00	0	0	8 + 6 part	0	1.001	52.13	96.550	8	14	9	18	576120	576120	8	14	10	18	1275608	212165	150146	188002	94924	212165	150146	185671	94924	52.24	4796292	4633359	4793698	4798845	4774620	4748861	4720514
S16LNR0771	SAMN32754819	82	134	38	31	29	32	26	4839 + 60 part	1.90	9	4	5	18.42	0.00	0	0	4 + 7 part	1	1.000	52.16	96.664	7	15	9	17	676900	766789	8	15	9	18	1513102	212170	122713	188002	95135	209960	122713	188002	94924	52.24	4796292	4638199	4736397	4743492	4718776	4694213	4665866
S16LNR0841	SAMN32754820	87	129	35	29	27	30	26	4820 + 62 part	1.88	10	7	8	7.30	0.00	0	0	3 + 5 part	0	1.001	52.11	96.554	9	15	10	18	354414	444303	9	15	10	18	1453464	212166	170746	185649	102953	212166	170746	185649	102953	52.24	4796292	4633408	4790365	4795957	4770332	4747463	4719116
S16LNR0855	SAMN32754821	84	146	41	32	30	33	26	4811 + 57 part	1.88	2	6	7	13.71	0.00	0	0	6 + 2 part	0	1.001	52.17	96.273	9	16	9	17	371006	419030	9	16	9	17	1059330	210262	110533	210262	109652	210262	110533	210262	109652	52.24	4796292	4619676	4790480	4798626	4776064	4749845	4721498
S16LNR0948	SAMN32754822	80	145	36	30	27	31	24	4817 + 58 part	1.58	8	6	9	6.59	0.00	0	0	2 + 8 part	0	1.001	52.12	96.557	7	13	10	18	329818	621364	7	13	10	18	1653337	235056	160326	188002	108426	235056	160326	188002	108426	52.24	4796292	4607960	4788158	4796790	4771415	4748977	4699768
S16LNR0994	SAMN32754823	103	193	41	29	27	31	26	4874 + 53 part	1.72	8	5	6	13.85	0.00	0	0	25 + 6 part	0	1.001	52.18	97.217	8	14	8	17	817031	817031	8	15	8	17	1037485	210266	139254	188002	94924	210266	132328	188002	94924	52.24	4796292	4665153	4753149	4765307	4729249	4689223	4661088
S16LNR1150	SAMN32754824	107	195	42	30	27	31	25	4864 + 53 part	1.77	9	6	8	13.77	0.00	0	0	26 + 6 part	0	1.001	52.18	96.754	8	15	9	17	486931	486931	9	16	10	18	1210391	209734	150024	185668	109652	188002	144642	172259	108426	52.24	4796292	4643124	4730442	4742708	4704930	4673978	4629832
S16LNR1340	SAMN32754825	87	138	32	29	27	29	25	4831 + 60 part	2.26	10	7	10	18.65	0.00	0	0	4 + 3 part	0	1.001	52.19	96.714	8	15	9	17	371039	444582	8	15	9	17	1790316	212169	151589	193355	109881	212169	151589	193355	109881	52.24	4796292	4641289	4803375	4810465	4782313	4771901	4743554
S16LNR1360	SAMN32754826	82	147	34	28	25	28	24	4825 + 60 part	1.98	11	6	8	18.24	0.00	0	0	1 + 5 part	0	1.001	52.23	96.725	7	13	8	15	684341	774113	7	14	8	16	1980771	212169	148789	209967	110533	212169	144515	209967	109692	52.24	4796292	4641633	4716046	4724635	4698036	4682542	4636630
S16LNR1361	SAMN32754827	83	149	35	28	26	28	24	4792 + 52 part	1.93	1	7	8	4.71	0.00	0	0	7 + 3 part	0	1.001	52.22	96.106	6	13	8	16	684591	937772	6	13	8	16	2343922	235045	110533	210257	108319	235045	110533	210257	108319	52.24	4796292	4611729	4773120	4781836	4756901	4739145	4710798
S16LNR1414	SAMN32754828	79	144	33	27	25	27	23	4823 + 53 part	1.84	9	5	7	7.15	0.00	0	0	3 + 7 part	0	1.001	52.11	96.558	6	12	8	15	684583	970110	6	12	8	15	1804006	238126	160326	209964	129727	238126	160326	209964	129727	52.24	4796292	4633583	4791036	4799589	4773718	4758860	4730513
S16LNR1426	SAMN32754829	81	151	36	30	28	30	26	4827 + 57 part	1.73	8	5	7	7.06	0.00	0	0	1 + 6 part	0	1.001	52.12	96.545	7	14	9	18	354693	523769	7	14	9	18	1448164	237955	108075	188002	97538	237955	108075	188002	97538	52.24	4796292	4632767	4786995	4796537	4770622	4755814	4727677
S16LNR1431	SAMN32754830	78	128	36	29	26	29	24	4833 + 54 part	2.05	10	6	7	17.70	0.00	0	0	2 + 8 part	0	1.001	52.21	96.716	7	13	8	16	684354	774243	7	14	8	16	2092796	212175	144515	209730	108075	212175	110977	209730	108075	52.24	4796292	4641243	4721079	4727757	4705910	4687437	4631543
S16LNR1494	SAMN32754831	77	134	41	32	29	32	25	4814 + 52 part	2.32	0	6	7	16.19	0.00	0	0	3 + 9 part	1	1.001	52.26	96.175	7	14	10	19	371039	591224	7	14	10	19	2053847	235034	111589	209964	97033	235034	111589	209964	97033	52.24	4796292	4615095	4796989	4804634	4783736	4762134	4711383
S16LNR1497	SAMN32754832	76	118	31	24	22	24	21	4803 + 58 part	1.76	3	6	7	4.56	0.00	0	0	4 + 0 part	0	1.000	52.26	96.086	5	10	7	13	828789	1021806	5	11	7	14	2430300	238099	160326	220185	148215	238099	148292	220185	139089	52.24	4796292	4610559	4618728	4624415	4601342	4580165	4551818
S16LNR1506	SAMN32754833	70	120	34	26	24	27	22	4806 + 48 part	2.06	4	7	9	15.86	0.00	0	0	2 + 1 part	0	1.001	52.27	96.218	7	13	8	15	684350	774239	7	13	8	15	1995322	217726	160656	209733	139442	217726	160656	209733	139442	52.24	4796292	4617076	4646503	4652950	4632715	4613179	4584832
S16LNR1651	SAMN32754834	109	182	43	31	28	32	26	4897 + 56 part	1.48	9	3	4	13.62	0.00	0	0	25 + 7 part	0	1.001	52.18	97.500	8	14	9	17	816780	816780	8	15	9	17	762728	212165	139444	188002	94924	212165	110533	188002	94924	52.24	4796292	4678665	4766111	4776237	4740769	4710490	4666558
S16LNR1810	SAMN32754835	103	187	41	30	26	33	24	4883 + 51 part	1.56	9	5	7	13.82	0.00	0	0	25 + 7 part	0	1.001	52.21	97.300	6	13	7	16	903800	904270	6	13	8	16	1102041	235056	125046	212165	94924	235056	125046	209965	94924	52.24	4796292	4668399	4760522	4771871	4735029	4696678	4636322
S16LNR1858	SAMN32754836	105	183	46	33	30	36	28	4849 + 59 part	2.50	10	5	7	19.25	0.00	0	0	26 + 9 part	0	1.001	52.07	96.700	9	16	10	19	371275	591460	8	16	9	18	1253170	209964	111985	209964	93403	212169	111985	212169	94915	52.24	4796292	4640323	4930352	4940585	4906393	4858474	4808876
S16LNR1861	SAMN32754837	107	182	42	30	27	33	24	4833 + 62 part	1.98	6	5	9	13.31	0.00	0	0	11 + 12 part	3	1.001	52.08	96.681	6	13	10	18	374645	919835	6	13	10	18	1930688	235050	139250	188001	109652	235050	139250	188001	109652	52.24	4796292	4641371	4788434	4798591	4764145	4713726	4669818
S16LNR2408	SAMN32754838	81	123	32	27	24	27	23	4821 + 60 part	1.51	10	7	9	6.91	0.00	0	0	1 + 5 part	0	1.001	52.11	96.568	6	13	9	17	684572	774460	6	13	9	17	2113341	217766	162115	188002	94924	217766	162115	188002	94924	52.24	4796292	4608864	4819554	4825272	4801132	4785301	4742309
S16LNR2417	SAMN32754839	92	172	48	38	33	42	27	4762 + 70 part	1.99	3	9	12	15.91	0.00	0	0	5 + 1 part	0	1.001	52.29	95.393	9	18	11	21	371039	419069	9	19	11	23	1794125	194397	108075	139887	88105	194397	102953	139887	76887	52.24	4796292	4577437	4653832	4664435	4636767	4591948	4504518
S16LNR2433	SAMN32754840	75	126	32	25	23	25	22	4831 + 50 part	1.96	10	5	6	8.31	0.00	0	0	2 + 4 part	0	1.000	52.22	96.585	6	12	8	14	684579	774475	6	12	8	15	2075245	235056	160326	217766	144630	235056	160326	217766	132100	52.24	4796292	4634581	4688271	4694896	4672066	4652983	4624636
S16LNR2437	SAMN32754841	76	131	32	25	24	27	22	4864 + 55 part	1.57	3	8	12	7.78	0.00	0	0	3 + 5 part	0	1.000	52.11	97.043	6	12	9	17	684568	774457	6	13	9	17	2291227	237705	170503	185436	108075	237705	149176	185436	108075	52.24	4796292	4656417	4771006	4778389	4754876	4725063	4707753
S17LNR0004	SAMN32754842	87	138	38	27	24	30	22	4827 + 48 part	1.75	3	7	8	8.59	0.00	0	0	8 + 10 part	2	1.001	52.19	96.631	6	12	8	15	684342	947110	6	13	8	15	1967069	235451	144811	212165	110977	235451	139214	212165	110977	52.24	4796292	4637894	4738494	4745420	4718421	4680765	4632042
S17LNR0082	SAMN32754843	101	162	69	59	51	61	34	4711 + 72 part	1.79	7	7	8	5.67	0.00	0	0	11 + 3 part	0	1.001	51.92	95.299	13	27	14	32	284911	427120	12	26	14	30	980628	115114	61439	107147	48030	120024	69514	107147	52094	52.24	4796292	4572009	4902596	4910959	4888870	4855226	4720242
S17LNR0111	SAMN32754844	109	179	42	30	27	32	25	4889 + 59 part	1.65	9	5	6	13.65	0.00	0	0	25 + 6 part	0	1.001	52.18	97.475	8	15	9	17	665539	665539	8	15	9	17	911334	209970	144514	185668	109987	209970	144514	185668	109987	52.24	4796292	4677776	4765668	4775493	4740622	4702519	4658583
S17LNR0222	SAMN32754845	114	188	42	32	28	32	26	4887 + 60 part	1.82	9	6	7	13.90	0.00	0	0	30 + 6 part	0	1.001	52.19	97.351	9	15	10	19	329675	430963	9	16	10	19	1337337	209968	144514	185668	95698	209968	139251	185668	95698	52.24	4796292	4671905	4761777	4771862	4733543	4712073	4655679
S17LNR0223	SAMN32754846	81	137	32	26	24	28	22	4811 + 54 part	1.88	3	5	7	13.86	0.00	0	0	5 + 1 part	0	1.001	52.26	96.282	6	12	9	15	371006	607874	7	13	9	15	1660065	238101	160326	217766	144634	235056	144634	217766	144634	52.24	4796292	4620294	4696811	4704095	4678511	4654465	4626330
S17LNR0302	SAMN32754847	77	119	34	27	25	28	24	4839 + 50 part	0.86	8	7	11	14.28	0.00	0	0	3 + 3 part	0	1.001	52.24	96.653	7	14	9	17	576258	576258	7	14	9	17	1485116	235056	150773	188002	108319	235056	150773	188002	108319	52.24	4796292	4638008	4724192	4729808	4709026	4689797	4661660
S17LNR0430	SAMN32754848	100	159	52	34	27	36	25	4827 + 63 part	2.09	6	6	8	21.17	0.00	0	0	11 + 9 part	3	1.001	52.19	96.790	9	16	10	17	344629	344629	9	16	10	17	1028999	211101	139209	208010	110977	211101	139209	208010	110977	52.24	4796292	4645604	4792910	4800589	4774438	4726716	4607250
S17LNR0491	SAMN32754849	87	136	39	31	28	31	26	4822 + 60 part	1.79	8	7	8	7.64	0.00	0	0	6 + 3 part	0	1.001	52.23	96.571	8	15	9	17	371035	444675	8	15	10	18	1698490	217766	139212	212170	98593	217766	139212	209967	94924	52.24	4796292	4634370	4719882	4726612	4701294	4683534	4636025
S17LNR0493	SAMN32754850	105	157	42	33	31	36	27	4792 + 60 part	1.80	8	6	7	8.08	0.00	0	0	19 + 6 part	0	1.001	52.21	96.219	9	16	10	19	371039	465140	9	16	10	19	1400018	209967	126251	180203	93279	209967	126251	180203	93279	52.24	4796292	4616753	4744859	4752010	4721265	4685566	4657219
S17LNR0496	SAMN32754851	99	149	44	33	30	34	27	4794 + 54 part	1.71	1	6	7	4.56	0.00	0	0	16 + 6 part	0	1.001	52.25	96.097	7	16	8	18	666541	666541	8	17	9	19	1352603	209967	108820	188002	89967	188002	108319	172138	85625	52.24	4796292	4611460	4688396	4695297	4668792	4637997	4590757
S17LNR0522	SAMN32754852	102	149	53	45	39	46	30	4784 + 61 part	1.87	3	9	12	5.28	0.00	0	0	15 + 3 part	0	1.001	52.05	96.037	10	20	12	25	371040	419070	9	19	12	25	1906838	161854	84929	110978	75472	172004	93299	110978	75472	52.24	4796292	4608244	4831108	4837371	4812449	4789868	4693578
S17LNR0528	SAMN32754853	80	131	38	32	29	32	28	4832 + 53 part	2.01	6	6	8	7.92	0.00	0	0	4 + 4 part	0	1.001	52.19	96.591	8	15	9	17	371040	591369	8	15	9	17	1510419	216595	109987	209964	108508	216595	109987	209964	108508	52.24	4796292	4634847	4771370	4778261	4754410	4736014	4694428
S17LNR0564	SAMN32754854	80	134	34	27	25	28	24	4838 + 60 part	2.07	9	7	10	17.77	0.00	0	0	5 + 4 part	0	1.001	52.23	96.659	8	14	9	16	371040	444583	8	14	9	16	1919630	218522	160326	212170	110533	218522	160326	212170	110533	52.24	4796292	4638593	4717192	4724435	4699199	4681828	4653481
S17LNR0574	SAMN32754855	84	130	35	29	26	29	23	4829 + 60 part	2.05	9	7	9	16.96	0.00	0	0	3 + 4 part	0	1.001	52.22	96.392	7	13	8	15	637858	637935	7	14	8	16	1414509	235056	144634	209964	94924	235056	139441	209964	94852	52.24	4796292	4625845	4709714	4715868	4691128	4674164	4626468
S17LNR0605	SAMN32754856	76	122	32	28	25	28	23	4834 + 55 part	0.95	8	6	11	14.28	0.00	0	0	0 + 4 part	0	1.000	52.13	96.649	7	14	9	17	674286	674286	7	14	9	17	1332295	226239	144515	185437	109987	226239	144515	185437	109987	52.24	4796292	4637464	4724195	4730464	4708066	4696207	4646495
S17LNR0709	SAMN32754857	78	132	33	27	25	27	24	4839 + 58 part	1.75	12	4	6	16.66	0.00	0	0	2 + 2 part	0	1.001	52.23	96.760	8	14	8	15	674287	674287	8	15	9	16	816574	212165	148789	212165	139211	212165	144515	209966	132181	52.24	4796292	4643134	4690000	4697310	4673710	4657543	4629196
S17LNR0887	SAMN32754858	85	134	39	29	24	31	22	4848 + 63 part	2.02	8	4	6	21.04	0.00	0	0	7 + 8 part	3	1.001	52.19	96.826	7	13	9	16	371006	591324	7	13	9	16	1458424	235056	160326	217766	139212	235056	160326	217766	139212	52.24	4796292	4646783	4779452	4785950	4760199	4727641	4643522
S17LNR0943	SAMN32754859	84	132	41	33	25	34	23	4797 + 55 part	2.18	3	7	8	15.46	0.00	0	0	6 + 5 part	1	1.001	52.27	95.743	7	13	9	16	371039	547575	7	13	9	17	1963878	235056	144809	192882	101555	235056	144809	192882	94924	52.24	4796292	4594352	4700496	4707332	4685565	4664193	4539677
S17LNR0975	SAMN32754860	79	143	33	27	24	28	23	4822 + 62 part	1.88	10	6	9	12.87	0.00	0	0	3 + 4 part	1	1.001	52.23	96.542	6	13	9	16	663417	966907	6	13	9	16	2045054	218061	148789	212168	132181	218061	148789	212168	132181	52.24	4796292	4632082	4802021	4810206	4784628	4760088	4718795
S17LNR0992	SAMN32754861	81	129	35	27	25	27	24	4853 + 62 part	1.83	11	5	7	16.68	0.00	0	0	5 + 2 part	0	1.001	52.23	96.767	7	14	8	15	674287	674287	7	14	8	15	942538	214361	144515	209963	132181	214361	144515	209963	132181	52.24	4796292	4643557	4693393	4699865	4675772	4656690	4628553
S17LNR1077	SAMN32754862	79	129	31	26	24	27	23	4833 + 60 part	1.64	11	4	6	10.65	0.00	0	0	4 + 2 part	0	1.000	52.24	96.669	6	12	9	15	402515	591190	6	13	9	15	1539415	238099	148789	220184	139211	238099	144542	220184	139211	52.24	4796292	4638560	4742774	4749594	4723389	4704079	4675942
S17LNR1099	SAMN32754863	75	125	34	27	25	27	23	4837 + 54 part	2.05	10	5	8	18.34	0.00	0	0	2 + 5 part	0	1.000	52.24	96.733	7	13	9	15	371011	607757	7	13	9	16	1732248	235047	161861	212169	144634	235047	161861	212169	132181	52.24	4796292	4641654	4717352	4723758	4702426	4685799	4657662
S17LNR1272	SAMN32754864	90	154	38	30	24	30	22	4826 + 61 part	1.69	5	7	11	19.24	0.00	0	0	12 + 12 part	1	1.001	52.20	96.455	6	13	9	17	594628	621353	6	13	9	16	1628783	237705	139317	209964	110977	237705	139317	209964	117503	52.24	4796292	4604431	4806619	4815236	4785768	4770087	4673178
S17LNR1555	SAMN32754865	77	130	37	29	26	30	24	4827 + 54 part	1.91	5	6	10	16.71	0.00	0	0	7 + 3 part	0	1.000	52.25	96.068	8	14	8	16	372864	420994	8	14	9	17	1229613	235056	144515	209966	109881	235056	144515	188002	108075	52.24	4796292	4609468	4729544	4736729	4714977	4691606	4646083
S17LNR1583	SAMN32754866	104	171	41	30	27	30	26	4890 + 61 part	1.67	12	4	5	12.06	0.00	0	0	22 + 6 part	0	1.001	52.18	97.466	9	15	9	17	413948	413948	9	15	9	17	904801	212165	149668	209734	102953	212165	149668	209734	102953	52.24	4796292	4677201	4768174	4777422	4744692	4718568	4674634
S17LNR1605	SAMN32754867	77	121	30	26	24	26	23	4831 + 55 part	0.80	8	6	9	14.28	0.00	0	0	2 + 3 part	0	1.000	52.24	96.645	6	13	8	16	684340	774229	6	13	8	16	1894529	237705	150773	188002	108075	237705	150773	188002	108075	52.24	4796292	4637529	4723280	4729140	4704857	4693122	4664985
S17LNR1689	SAMN32754868	75	120	39	29	26	31	23	4832 + 52 part	1.88	6	3	5	12.67	0.00	0	0	2 + 6 part	1	1.001	52.12	96.557	7	13	9	15	371535	591941	7	14	9	16	1349361	235056	160326	217766	144634	235056	144634	217766	139211	52.24	4796292	4633306	4729685	4735687	4715774	4680267	4628416
S17LNR1817	SAMN32754869	87	142	38	32	30	32	29	4816 + 63 part	1.81	8	9	11	8.03	0.00	0	0	4 + 2 part	0	1.001	52.17	96.578	9	17	10	19	354693	444465	9	17	10	19	1604582	209733	125403	188002	103385	209733	125403	188002	103385	52.24	4796292	4634846	4813620	4821338	4795191	4780202	4751855
S17LNR1873	SAMN32754870	75	118	32	26	24	26	22	4841 + 57 part	1.77	8	6	9	7.60	0.00	0	0	5 + 5 part	0	1.000	52.16	96.588	6	12	8	14	684351	774240	6	12	8	15	1984981	238099	163228	217766	144515	238099	163228	217766	103188	52.24	4796292	4634701	4706663	4712258	4690171	4672497	4644150
S17LNR2085	SAMN32754871	72	129	31	26	24	26	23	4812 + 48 part	1.60	9	5	8	7.50	0.00	0	0	2 + 3 part	0	1.000	52.23	96.500	8	14	9	15	402515	419063	8	14	9	16	1562474	218061	160326	212170	144515	218061	160326	212170	128400	52.24	4796292	4630289	4683792	4691311	4668392	4653535	4625398
S18LNR0089	SAMN32754872	80	131	40	26	22	30	21	4840 + 63 part	1.70	10	6	9	18.25	0.00	0	0	9 + 9 part	2	1.001	52.20	96.755	6	13	7	15	675603	765492	6	13	7	15	1908604	237928	147245	235056	117503	237928	147245	235056	117503	52.24	4796292	4642975	4770384	4777195	4755906	4705152	4631498
S18LNR0214	SAMN32754873	67	112	32	26	24	26	22	4820 + 51 part	1.90	13	5	9	16.64	0.00	0	0	0 + 5 part	0	1.000	52.12	96.598	7	13	10	17	354691	640195	7	13	10	17	1745413	235020	160326	188002	110977	235020	160326	188002	110977	52.24	4796292	4635241	4781010	4786878	4769115	4753413	4725303
S18LNR0382	SAMN32754874	112	170	41	27	24	27	23	4900 + 53 part	1.43	9	4	5	13.68	0.00	0	0	31 + 6 part	0	1.001	52.18	97.508	7	13	8	15	816706	816706	7	13	8	15	1077211	212166	150024	209734	110533	212166	150024	209734	110533	52.24	4796292	4679435	4770194	4778494	4742579	4713093	4668946
S18LNR0512	SAMN32754875	102	167	44	30	27	31	26	4886 + 56 part	1.80	9	4	6	13.86	0.00	0	0	22 + 7 part	0	1.000	52.19	97.489	7	14	8	16	809161	809161	8	15	8	16	789333	212165	139127	188214	108075	209968	110977	188214	108075	52.24	4796292	4678130	4766909	4775992	4744767	4708957	4665020
S18LNR0515	SAMN32754876	104	164	41	29	26	29	24	4886 + 53 part	1.75	8	4	5	13.96	0.00	0	0	26 + 6 part	0	1.000	52.19	97.497	8	14	8	16	650316	650316	8	14	9	16	905157	212165	150024	209970	110176	212165	150024	188002	110176	52.24	4796292	4678194	4767926	4776469	4744453	4718293	4674146
S18LNR0574	SAMN32754877	77	114	35	27	25	28	23	4839 + 57 part	2.37	10	5	7	19.12	0.00	0	0	12 + 4 part	0	1.000	52.18	96.711	7	13	8	15	684299	774188	6	13	8	15	1997885	235047	148783	209730	109692	237928	148783	209730	109692	52.24	4796292	4640199	4824634	4829750	4807684	4774057	4745710
S18LNR0604	SAMN32754878	95	158	38	26	24	26	23	4899 + 52 part	1.65	10	5	7	13.58	0.00	0	0	23 + 6 part	0	1.000	52.19	97.503	7	13	8	15	816939	816939	7	13	8	15	1156043	212277	150024	209736	110533	212277	150024	209736	110533	52.24	4796292	4678653	4767619	4776428	4746321	4719242	4690895
S18LNR0642	SAMN32754879	82	137	33	25	23	26	22	4804 + 58 part	1.93	4	7	10	14.93	0.00	0	0	7 + 3 part	0	1.000	52.27	96.223	6	12	8	15	676806	766695	6	12	8	15	2392107	235056	160326	217766	103088	235056	160326	217766	103088	52.24	4796292	4617131	4681788	4689121	4663056	4639130	4610783
S18LNR1142	SAMN32754880	72	128	34	27	25	28	23	4835 + 54 part	1.96	9	6	10	18.85	0.00	0	0	2 + 5 part	1	1.001	52.16	96.675	8	14	9	16	452114	542076	8	14	10	17	1871632	217766	163672	212169	132181	217766	163672	209963	110533	52.24	4796292	4639236	4736959	4744503	4722546	4698496	4670149
S18LNR1211	SAMN32754881	83	131	36	29	27	29	23	4813 + 63 part	1.68	13	9	10	5.63	0.00	0	0	5 + 5 part	0	1.001	52.10	96.590	7	14	9	20	683741	774023	6	13	8	18	2581058	229293	144515	195108	87067	235056	147311	209731	93298	52.24	4796292	4609132	5043337	5049950	5026382	5011136	4982999
S18LNR1265	SAMN32754882	98	155	40	30	27	31	25	4898 + 50 part	1.73	8	5	8	13.82	0.00	0	0	22 + 6 part	0	1.001	52.19	97.491	9	15	10	18	487048	487048	9	15	10	18	1129473	209736	150024	185435	108075	209736	150024	185435	108075	52.24	4796292	4678596	4767299	4775250	4744840	4720858	4676714
S18LNR1281	SAMN32754883	80	141	37	33	30	34	27	4801 + 55 part	2.04	2	8	9	15.19	0.00	0	0	9 + 3 part	0	1.001	52.28	96.063	9	16	10	19	371039	419169	9	17	10	19	1545578	209967	144514	187857	89967	209967	111841	187857	89967	52.24	4796292	4608946	4716403	4724514	4700273	4686550	4647046
S18LNR1287	SAMN32754884	95	182	36	26	24	26	23	4899 + 51 part	1.41	9	5	7	13.37	0.00	0	0	23 + 6 part	0	1.000	52.18	97.499	7	13	8	15	413948	413948	7	13	8	15	1158045	237705	163228	235452	139254	237705	163228	235452	139254	52.24	4796292	4678229	4764377	4776329	4742109	4718833	4690696
S18LNR1349	SAMN32754885	77	128	34	27	25	27	24	4838 + 56 part	1.64	11	5	8	18.26	0.00	0	0	7 + 5 part	0	1.000	52.15	96.704	6	13	8	16	684364	937311	6	13	9	16	2054000	212169	148789	209726	110533	212169	148789	188002	110533	52.24	4796292	4639928	4741471	4748334	4723400	4706356	4678221
S18LNR1450	SAMN32754886	71	115	30	25	23	25	22	4810 + 52 part	1.76	3	6	7	4.43	0.00	0	0	2 + 0 part	0	1.000	52.27	96.101	7	13	8	15	378049	591651	7	13	9	15	1642388	235052	163228	220612	144515	235052	163228	217759	144515	52.24	4796292	4610946	4612609	4618370	4596852	4585883	4557748
S18LNR1485	SAMN32754887	102	165	40	28	25	30	23	4895 + 53 part	1.73	9	4	5	13.73	0.00	0	0	23 + 6 part	0	1.000	52.18	97.479	7	13	7	15	910834	910834	7	13	7	15	905051	235056	150024	209970	108075	235056	150024	209970	108075	52.24	4796292	4677457	4766356	4775130	4742352	4702129	4664989
S18LNR1553	SAMN32754888	79	130	35	29	27	30	26	4832 + 57 part	1.81	10	6	8	10.68	0.00	0	0	4 + 8 part	0	1.001	52.11	96.642	9	15	10	18	354692	444581	9	15	10	18	1503029	212165	172125	188002	110533	212165	172125	188002	110533	52.24	4796292	4637472	4824154	4831128	4807350	4786978	4758843
S18LNR1815	SAMN32754889	92	141	37	27	25	28	24	4743 + 60 part	1.71	2	6	9	5.15	0.00	0	0	10 + 1 part	0	1.001	52.26	95.055	7	13	9	16	495203	657905	7	14	9	17	1894415	218062	144515	209968	102953	218062	139282	209968	98287	52.24	4796292	4561063	4602109	4608805	4580320	4555021	4526886
S18LNR1821	SAMN32754890	77	127	33	27	22	28	21	4834 + 60 part	1.96	8	6	9	17.89	0.00	0	0	2 + 8 part	0	1.000	52.14	96.727	7	12	9	16	371039	591368	7	13	9	16	2145030	235056	160326	220329	139212	235056	147396	220329	139212	52.24	4796292	4641401	4712619	4719482	4696342	4674761	4577419
S18LNR1828	SAMN32754891	83	127	41	30	28	30	27	4774 + 53 part	1.87	1	6	7	5.31	0.00	0	0	7 + 3 part	0	1.001	52.28	95.749	7	15	9	18	412965	591224	7	15	9	18	1682142	226711	108823	186836	93489	226711	108823	186836	93489	52.24	4796292	4594393	4730100	4736332	4715338	4690970	4662623
S18LNR1829	SAMN32754892	88	141	43	31	29	31	27	4765 + 51 part	1.98	2	6	7	5.18	0.00	0	0	10 + 3 part	0	1.001	52.27	95.762	7	16	8	18	828344	918626	7	16	8	19	1984004	172126	108237	163252	89889	172126	108237	163252	87149	52.24	4796292	4594552	4734959	4741866	4719838	4692181	4664046
S18LNR1853	SAMN32754893	90	153	41	33	30	33	27	4813 + 62 part	2.01	12	5	6	8.25	0.00	0	0	5 + 3 part	0	1.001	52.24	96.502	8	16	10	19	384698	389911	9	17	10	20	1367791	212169	102953	172117	94244	209733	102890	172117	93979	52.24	4796292	4630825	4682118	4690446	4662523	4639447	4592161
S18LNR1877	SAMN32754894	95	163	42	31	27	33	26	4838 + 56 part	2.07	10	5	6	18.91	0.00	0	0	19 + 5 part	0	1.000	52.12	96.709	8	14	9	17	370935	444582	7	14	9	17	1618840	235056	144691	209967	102953	238099	144691	209967	102953	52.24	4796292	4640413	4837452	4846687	4818007	4776409	4715651
S18LNR1879	SAMN32754895	79	129	30	25	23	25	22	4802 + 45 part	1.50	3	5	8	2.65	0.00	0	0	4 + 0 part	0	1.000	52.27	96.142	7	13	8	14	674181	674574	7	14	8	15	1078350	218061	160326	212165	144515	218061	144515	212165	139214	52.24	4796292	4613134	4615014	4621556	4597078	4584058	4555921
S18LNR2123	SAMN32754896	97	145	42	28	23	31	21	4836 + 64 part	1.77	8	5	7	14.71	0.00	0	0	14 + 8 part	3	1.001	52.18	96.781	6	12	8	14	684584	946024	6	12	8	14	1901904	235056	160326	218061	144634	235056	160326	218061	144634	52.24	4796292	4644699	4794780	4801228	4773222	4729205	4645296
S18LNR2334	SAMN32754897	85	145	37	30	27	31	24	4800 + 62 part	1.85	1	4	6	13.88	0.00	0	0	6 + 2 part	1	1.001	52.25	95.983	7	14	9	16	389895	759578	7	14	9	17	1625710	212165	139251	209729	110533	212165	139251	209729	109841	52.24	4796292	4606069	4682910	4690489	4665086	4642243	4593352
S19LNR0021	SAMN32754898	73	127	33	26	24	27	23	4835 + 57 part	1.70	11	6	9	10.66	0.00	0	0	2 + 7 part	0	1.001	52.11	96.613	7	13	10	17	344628	622919	7	13	10	17	1587742	235452	183614	209730	129727	235452	183614	209730	129727	52.24	4796292	4635898	4823152	4830574	4808142	4784533	4756398
S19LNR0094	SAMN32754899	85	143	37	28	25	30	23	4841 + 56 part	1.85	12	5	8	17.00	0.00	0	0	9 + 2 part	0	1.000	52.12	96.745	7	14	9	15	443046	591331	8	14	9	16	1175328	222574	148789	218061	144515	218061	148789	218061	139087	52.24	4796292	4642264	4768981	4776741	4751953	4720692	4669885
S19LNR0215	SAMN32754900	126	196	49	34	28	37	26	4850 + 65 part	1.64	3	6	8	18.60	0.00	0	0	29 + 13 part	4	1.001	52.08	96.840	8	16	11	19	322206	439220	8	15	11	19	1464323	209967	113155	173189	109652	209967	139511	173189	109652	52.24	4796292	4648275	4840912	4850822	4810810	4758909	4668967
S19LNR0239	SAMN32754901	72	110	32	27	25	27	23	4835 + 55 part	1.77	8	4	5	7.17	0.00	0	0	4 + 4 part	0	1.000	52.21	96.538	7	13	9	16	371006	591196	7	13	9	16	1648223	236283	150146	212166	110350	236283	150146	212166	110350	52.24	4796292	4632078	4721023	4726313	4704602	4690023	4661676
S19LNR0321	SAMN32754902	71	112	34	26	24	26	23	4809 + 53 part	2.08	3	6	10	15.30	0.00	0	0	5 + 3 part	0	1.000	52.27	96.230	7	13	9	16	371039	591227	7	14	9	16	1877225	235047	160326	217766	110260	235047	147224	217766	110260	52.24	4796292	4617356	4681519	4686787	4667963	4646627	4618486
S19LNR0492	SAMN32754903	84	116	41	35	31	37	28	4804 + 54 part	1.96	3	7	9	15.41	0.00	0	0	8 + 3 part	0	1.001	52.19	95.928	8	17	10	20	395050	591240	8	17	10	20	1602325	191705	108823	160326	89967	191705	108823	160326	89967	52.24	4796292	4602925	4806902	4811024	4792068	4769507	4708574
S19LNR0519	SAMN32754904	72	111	32	26	24	26	23	4818 + 54 part	1.81	8	5	7	7.49	0.00	0	0	3 + 2 part	0	1.000	52.23	96.573	7	13	9	17	371043	591368	7	14	10	18	1736821	235056	148810	209966	110533	235056	144515	188002	109881	52.24	4796292	4633922	4654891	4660238	4641598	4627731	4599596
S19LNR0567	SAMN32754905	60	110	27	23	21	23	20	4849 + 57 part	1.79	11	5	11	18.43	0.00	0	0	2 + 5 part	0	1.000	52.16	96.708	5	11	8	14	684597	774486	6	11	8	14	2192357	320422	163228	235039	144634	238099	163228	235039	144634	52.24	4796292	4639687	4735676	4742610	4722607	4708896	4680549
S19LNR0596	SAMN32754906	90	145	35	28	26	29	24	4833 + 59 part	2.05	10	6	10	19.42	0.00	0	0	8 + 3 part	0	1.001	52.12	96.641	7	13	8	16	675603	765492	7	14	8	16	1951835	212165	149606	210029	109881	212165	144515	210029	109881	52.24	4796292	4637754	4724900	4732429	4703755	4683352	4655216
S19LNR0640	SAMN32754907	77	131	37	29	26	31	23	4799 + 56 part	1.63	3	6	8	8.92	0.00	0	0	6 + 3 part	0	1.001	52.26	96.111	6	12	8	15	684352	774241	6	13	8	16	2150710	236283	156353	218061	110533	236283	144514	218061	94924	52.24	4796292	4611824	4718411	4725906	4702367	4672505	4633001
S19LNR0656	SAMN32754908	121	213	48	33	29	35	26	4833 + 62 part	1.88	7	5	7	11.84	0.00	0	0	41 + 9 part	1	1.000	52.25	96.695	8	15	10	18	371039	591224	8	15	10	19	1527886	209964	109973	166603	100227	209964	109973	166603	94924	52.24	4796292	4639712	4784248	4797295	4755977	4711612	4647275
S19LNR0810	SAMN32754909	101	153	44	29	26	32	22	4838 + 68 part	2.07	6	6	10	16.12	0.00	0	0	11 + 9 part	1	1.001	52.17	96.743	7	13	8	16	666730	666730	7	14	8	17	1392526	212169	139441	212169	102953	212169	110977	212169	94924	52.24	4796292	4642972	4719730	4726791	4697642	4641714	4592737
S19LNR0814	SAMN32754910	61	97	30	23	21	23	20	4824 + 52 part	1.91	5	6	10	15.60	0.00	0	0	2 + 1 part	0	1.000	52.27	96.231	5	11	7	13	819020	819020	6	12	7	14	1607096	322047	160326	235281	139282	237705	147143	235281	109881	52.24	4796292	4616781	4644295	4649455	4634562	4618687	4590550
S19LNR0825	SAMN32754911	85	126	35	28	25	28	23	4801 + 55 part	1.93	3	6	8	15.01	0.00	0	0	5 + 1 part	0	1.000	52.27	96.245	8	15	9	16	371043	419073	9	16	10	17	1561124	212160	151456	209967	139282	209967	147143	188002	110533	52.24	4796292	4618193	4650377	4655984	4632776	4615236	4572457
S19LNR0854	SAMN32754912	75	127	38	27	25	29	23	4838 + 56 part	1.79	11	4	6	17.01	0.00	0	0	6 + 2 part	0	1.000	52.24	96.734	7	14	9	16	395051	591324	7	14	9	16	1447052	235452	144634	212165	111316	235452	144634	212165	111316	52.24	4796292	4641864	4744597	4751762	4732230	4698605	4670258
S19LNR0882	SAMN32754913	93	162	38	29	28	29	25	4830 + 59 part	1.98	9	7	11	20.58	0.00	0	0	13 + 7 part	1	1.001	52.22	96.641	8	14	9	16	371039	419069	8	15	9	16	1308109	217766	160326	212165	110533	217766	144515	212165	110533	52.24	4796292	4637454	4777226	4786393	4757588	4735324	4718014
S19LNR1025	SAMN32754914	68	116	33	26	24	26	23	4821 + 49 part	2.03	12	5	11	19.33	0.00	0	0	4 + 6 part	0	1.001	52.16	96.516	7	13	9	16	402812	535194	7	13	10	17	1718495	235056	160326	212169	132181	235056	160326	209965	110533	52.24	4796292	4631784	4729191	4735490	4716318	4697351	4669004
S19LNR1097	SAMN32754915	88	149	47	37	32	38	27	4781 + 47 part	1.83	2	7	8	4.89	0.00	0	0	17 + 3 part	0	1.001	52.02	95.453	8	17	9	19	663024	663099	7	16	9	19	1664439	191310	108823	160326	93279	235056	109987	160326	93279	52.24	4796292	4580103	4916159	4924446	4902200	4875171	4791171
S19LNR1153	SAMN32754916	83	127	36	30	27	30	25	4846 + 58 part	1.96	8	4	5	18.43	0.00	0	0	6 + 7 part	1	1.000	52.16	96.706	8	15	9	16	354799	444688	8	15	9	17	1071929	217766	151456	209963	132178	217766	151456	209963	94924	52.24	4796292	4640601	4738682	4744908	4720151	4705273	4662492
S19LNR1294	SAMN32754917	71	110	30	25	23	25	22	4811 + 48 part	1.99	2	6	8	15.38	0.00	0	0	1 + 1 part	0	1.000	52.27	96.244	7	13	9	15	371043	607850	7	14	9	16	1941854	235020	147224	212171	139215	235020	144515	212171	110533	52.24	4796292	4618178	4645346	4650818	4630414	4616776	4588641
S19LNR1340	SAMN32754918	80	126	32	26	23	26	22	4816 + 52 part	2.01	3	6	10	14.88	0.00	0	0	2 + 3 part	0	1.001	52.27	96.246	7	13	8	15	402600	591358	7	14	9	16	1708269	235056	162115	220319	144515	235056	151456	218061	94924	52.24	4796292	4618826	4680267	4686409	4663104	4646636	4603851
S19LNR1562	SAMN32754919	85	130	27	23	21	24	20	4832 + 58 part	1.74	9	5	9	15.25	0.00	0	0	10 + 3 part	0	1.000	52.21	96.811	6	11	8	14	676599	869364	6	11	8	14	2125610	235056	178558	217766	144515	235056	178558	217766	144515	52.24	4796292	4645132	4722507	4728448	4699205	4683082	4654735
S19LNR1698	SAMN32754920	68	129	28	23	21	23	20	4809 + 53 part	1.73	3	6	8	13.63	0.00	0	0	0 + 1 part	0	1.000	52.27	96.238	6	11	8	14	684677	937875	6	12	8	14	2271665	235452	172259	217766	144634	235452	160326	217766	144634	52.24	4796292	4617879	4644940	4652867	4630881	4617285	4588938
S19LNR1916	SAMN32754921	68	114	30	24	22	24	21	4833 + 62 part	2.01	11	8	11	17.58	0.00	0	0	2 + 3 part	0	1.000	52.23	96.648	6	12	8	15	674180	674573	7	13	8	15	1980169	235448	170575	217766	110533	217766	160326	217766	110533	52.24	4796292	4636828	4715806	4721769	4701604	4689094	4660959
S19LNR1937	SAMN32754922	87	145	39	29	26	30	24	4783 + 54 part	1.82	2	6	7	4.54	0.00	0	0	10 + 2 part	0	1.001	52.26	96.025	8	14	9	16	545523	545600	8	15	9	17	1469889	217766	160326	209733	110533	217766	144633	209733	94923	52.24	4796292	4608039	4687192	4695060	4670663	4644292	4604998
S19LNR2158	SAMN32754923	72	120	35	28	26	28	24	4839 + 52 part	1.96	9	5	9	18.48	0.00	0	0	4 + 7 part	1	1.000	52.16	96.696	8	14	9	16	354706	444595	8	15	10	17	1605750	217766	160326	212169	132181	217766	148789	209963	110533	52.24	4796292	4639784	4736622	4742929	4722460	4702674	4674327
S20LNR0047	SAMN32754924	84	121	38	30	26	31	23	4827 + 68 part	1.79	8	6	8	15.25	0.00	0	0	7 + 2 part	0	1.000	52.21	96.644	7	14	8	16	379891	658926	7	14	9	17	1777015	209968	151456	209968	108075	209968	151456	193095	105470	52.24	4796292	4636988	4715136	4720132	4698118	4672455	4608760
S20LNR0056	SAMN32754925	75	121	29	26	24	26	23	4826 + 57 part	1.83	7	6	8	15.30	0.00	0	0	2 + 2 part	0	1.000	52.22	96.607	8	14	9	16	371535	419559	8	14	9	16	1481188	235056	160326	212165	109692	235056	160326	212165	109692	52.24	4796292	4635287	4707934	4714217	4691027	4681956	4653609
S20LNR0197	SAMN32754926	79	128	32	25	22	26	21	4842 + 55 part	2.16	10	6	7	18.71	0.00	0	0	5 + 4 part	0	1.000	52.23	96.733	5	11	8	14	684325	937506	5	12	8	15	2431016	238099	160326	220319	132181	238099	148789	220319	110534	52.24	4796292	4641734	4727979	4734592	4710730	4685115	4636488
S20LNR0257	SAMN32754927	69	114	30	25	23	25	22	4815 + 58 part	1.81	8	6	7	7.88	0.00	0	0	1 + 2 part	0	1.000	52.22	96.585	8	14	9	15	371043	444582	8	14	9	16	1762028	217766	160326	212169	144634	217766	160326	212169	139212	52.24	4796292	4634181	4684196	4690324	4669974	4656767	4628430
S20LNR0293	SAMN32754928	97	154	43	30	26	31	23	4837 + 60 part	1.94	7	4	8	17.82	0.00	0	0	8 + 8 part	1	1.001	52.22	96.775	8	15	9	17	371006	419136	8	15	9	18	1300571	212165	144515	210264	110977	212165	144515	210264	109652	52.24	4796292	4645436	4733729	4741514	4712543	4675834	4602960
S20LNR0317	SAMN32754929	68	123	31	24	22	24	21	4843 + 54 part	1.90	10	5	9	18.39	0.00	0	0	5 + 6 part	0	1.000	52.16	96.717	5	11	8	14	684692	937873	5	11	8	15	2302478	238101	160326	235056	144634	238101	160326	235056	132178	52.24	4796292	4640323	4736817	4743997	4723556	4704100	4675753
S20LNR0424	SAMN32754930	70	128	35	28	26	28	24	4838 + 63 part	1.98	9	5	8	18.69	0.00	0	0	3 + 6 part	1	1.000	52.16	96.707	7	14	9	16	684599	774488	7	14	9	17	1788140	218061	148786	188002	132178	218061	148786	188002	110533	52.24	4796292	4639916	4735849	4743497	4723021	4702858	4674511
S20LNR0443	SAMN32754931	75	112	29	25	23	25	21	4839 + 57 part	1.98	10	5	9	15.98	0.00	0	0	1 + 2 part	0	1.000	52.22	96.823	7	13	8	15	684578	774350	7	13	8	15	1858262	221162	163789	212165	139214	221162	163789	212165	139214	52.24	4796292	4645558	4718382	4723199	4702547	4692288	4664151
S20LNR0551	SAMN32754932	98	163	40	28	24	28	23	4847 + 62 part	1.90	7	4	6	17.73	0.00	0	0	12 + 8 part	1	1.001	52.20	96.760	8	14	9	16	371006	444675	8	14	9	16	1348949	218333	147143	212165	110977	218333	147143	212165	110977	52.24	4796292	4644504	4726814	4735653	4704392	4673303	4600309
S20LNR0591	SAMN32754933	89	144	37	30	27	30	24	4734 + 60 part	2.21	10	7	8	19.16	0.00	0	0	9 + 5 part	0	1.001	52.27	94.367	9	16	10	18	371043	444675	9	17	11	20	1716286	179277	144515	161870	109652	179277	139252	156573	98384	52.24	4796292	4528711	4607993	4615351	4590212	4572199	4529418
S20LNR0635	SAMN32754934	75	131	31	24	22	24	21	4853 + 59 part	2.07	11	5	8	18.36	0.00	0	0	4 + 5 part	0	1.000	52.23	96.732	6	11	8	14	402517	591224	6	11	9	14	1878919	320718	188002	237934	160326	320718	188002	235056	160326	52.24	4796292	4641267	4716316	4723869	4700729	4682826	4654475
S20LNR0638	SAMN32754935	68	131	33	26	24	26	23	4833 + 57 part	1.97	14	6	11	18.78	0.00	0	0	4 + 5 part	0	1.001	52.16	96.495	8	14	10	17	306327	440363	8	14	10	18	2010313	217766	160326	209963	132181	217766	160326	209963	110533	52.24	4796292	4630439	4730989	4739268	4716998	4697345	4669210
S20LNR0640	SAMN32754936	69	120	31	26	24	26	23	4838 + 54 part	2.07	11	5	11	18.69	0.00	0	0	5 + 5 part	0	1.000	52.16	96.705	8	14	9	16	378062	440469	8	14	10	17	1641564	217766	160327	212169	132181	217766	160327	209963	110533	52.24	4796292	4639920	4737390	4744154	4723356	4708030	4679683
S20LNR0699	SAMN32754937	71	116	34	27	25	27	23	4841 + 57 part	1.96	10	6	11	18.54	0.00	0	0	5 + 5 part	0	1.000	52.16	96.707	8	14	10	17	329959	440475	8	14	10	17	1760896	217726	163252	209729	110533	217726	163252	209729	110533	52.24	4796292	4640410	4743037	4748958	4728193	4708064	4679717
S20LNR0776	SAMN32754938	111	164	69	55	45	57	30	4769 + 76 part	1.65	1	7	8	5.02	0.00	0	0	6 + 3 part	0	1.002	52.25	95.931	11	24	15	30	277489	443720	12	25	15	31	1551869	111839	64978	98725	56825	109987	62000	98725	55520	52.24	4796292	4603061	4683146	4690163	4667770	4621479	4444570
S20LNR0836	SAMN32754939	78	118	29	24	22	24	21	4804 + 55 part	1.78	4	6	9	4.34	0.00	0	0	6 + 0 part	0	1.000	52.27	96.087	8	13	9	14	393767	419063	8	14	9	15	1738531	237919	188002	226737	160326	237919	160326	226737	151589	52.24	4796292	4610355	4616102	4621584	4597861	4584491	4556144
S20LNR0837	SAMN32754940	89	143	44	32	31	35	26	4832 + 71 part	2.50	9	5	6	19.60	0.00	0	0	10 + 5 part	0	1.001	52.19	96.715	8	15	10	18	371039	591224	8	15	10	18	1349740	218061	120179	209730	94915	218061	120179	209730	94915	52.24	4796292	4640943	4817148	4824337	4800394	4749337	4738512
S20LNR0900	SAMN32754941	76	125	28	25	23	25	22	4834 + 62 part	1.79	7	5	7	15.20	0.00	0	0	3 + 2 part	0	1.000	52.22	96.831	7	13	9	15	371006	607868	7	13	9	16	1691687	235056	160326	212165	139281	235056	160326	212165	110533	52.24	4796292	4646334	4719002	4725688	4701250	4692413	4664066
S20LNR0962	SAMN32754942	69	123	31	25	23	25	22	4840 + 60 part	1.94	10	5	11	18.82	0.00	0	0	3 + 5 part	0	1.000	52.16	96.714	7	13	9	16	354799	612650	7	13	9	16	1862212	235056	160326	217766	132175	235056	160326	217766	132175	52.24	4796292	4640736	4739911	4746930	4725609	4706556	4678419
S20LNR1438	SAMN32754943	90	132	42	32	29	32	26	4821 + 55 part	2.01	9	5	9	8.53	0.00	0	0	12 + 3 part	0	1.001	52.10	96.585	9	17	10	18	371035	419177	9	16	10	18	1357867	209964	144515	188002	110534	209964	148786	188002	110534	52.24	4796292	4634587	4879216	4884858	4861597	4840390	4797678
S20LNR1536	SAMN32754944	66	108	27	23	21	23	20	4845 + 54 part	1.85	9	5	7	15.42	0.00	0	0	1 + 2 part	0	1.000	52.22	96.824	7	12	8	14	371006	591324	7	12	8	14	1519144	263064	188214	237936	160326	263064	188214	237936	160326	52.24	4796292	4645381	4717451	4723223	4703357	4693022	4664887
S20LNR1539	SAMN32754945	87	135	33	27	25	27	24	4835 + 55 part	1.85	9	6	9	15.42	0.00	0	0	9 + 2 part	0	1.000	52.22	96.813	7	13	8	15	598612	688576	7	14	8	16	1771551	218061	149338	212165	110977	218061	144634	212165	105470	52.24	4796292	4645496	4723607	4729927	4703872	4687184	4659047
S20LNR1557	SAMN32754946	69	114	30	25	23	25	21	4839 + 60 part	1.87	7	5	7	15.87	0.00	0	0	1 + 2 part	0	1.000	52.22	96.811	7	13	8	15	371006	608201	7	13	9	15	1691901	237930	160326	237930	139214	237930	160326	235056	139214	52.24	4796292	4645305	4718210	4724692	4703797	4692200	4663853
S20LNR1667	SAMN32754947	68	134	38	29	25	30	23	4824 + 58 part	1.84	4	9	12	20.13	0.00	0	0	0 + 6 part	0	1.000	52.19	96.433	7	14	9	18	371006	591190	8	14	9	18	2061511	235056	144634	212170	94924	212170	144634	212170	94924	52.24	4796292	4627420	4746309	4754883	4735939	4710446	4641909
S20LNR1681	SAMN32754948	70	115	30	25	23	25	22	4804 + 53 part	1.87	10	7	12	7.99	0.00	0	0	9 + 3 part	0	1.000	52.16	96.057	7	13	9	16	415795	450764	8	14	9	16	1933354	235019	169769	212170	110533	217766	163252	212170	110533	52.24	4796292	4608180	4681383	4687446	4667000	4651987	4623877
S20LNR1703	SAMN32754949	73	139	34	27	25	27	23	4840 + 58 part	2.05	11	5	9	18.67	0.00	0	0	4 + 6 part	0	1.000	52.16	96.708	7	13	10	17	354706	612509	7	13	10	17	1762883	235039	161133	195201	110533	235039	161133	195201	110533	52.24	4796292	4615301	4738935	4747789	4723551	4703544	4675197
S20LNR1754	SAMN32754950	90	149	42	32	29	33	26	4787 + 57 part	2.04	2	6	7	4.77	0.00	0	0	3 + 4 part	0	1.001	52.25	96.096	8	15	10	18	371039	444675	8	16	10	19	1680873	217759	128050	163252	93173	217759	111839	163252	90272	52.24	4796292	4611100	4682958	4690878	4665202	4637492	4588807
S20LNR1755	SAMN32754951	80	136	40	32	31	34	29	4793 + 61 part	1.83	2	7	8	8.70	0.00	0	0	2 + 3 part	0	1.001	52.28	95.829	9	17	10	19	371039	591102	9	18	11	20	1290938	163252	111841	162115	94921	163252	110533	156573	93173	52.24	4796292	4598034	4651069	4658422	4636719	4606879	4595842
[truncated: 3 more columns]

## Sheet: Wild animal DATA
ID	Sample name	Owner ID	Collection year	Source - Matrix	Country	MLST profile	Region
SRR12582958	SRR12582958	Nkuchia Mikanatha	nd	Avian - Crane	United States	413	Maryland
SRR13620966	SRR13620966	National Microbiology Laboratory	2017	Avian - nd	Canada	413	nd
SRR13620968	SRR13620968	National Microbiology Laboratory	2017	Avian - nd	Canada	413	nd
SRR14570238	SRR14570238	SENASICA	2019	Avian - caeca	Mexico	413	nd
SRR1515029	SRR1515029	FDA	2007	Avian - nd	United States	413	Washington
SRR1618705	SRR1618705	FDA	2011	Avian - seagull	United States	413	Virginia
SRR1618710	SRR1618710	FDA	2011	Avian - seagull	United States	413	Virginia
SRR6212551	SRR6212551	FDA	2017	Avian - intestine	United States	413	Kentucky
SRR9699210	SRR9699210	FDA	2018	Avian - bird rinse	United States	413	Indiana
