# Supplementary material for: Tell me if you prefer bovine or poultry sectors and I’ll tell you who you are: Characterization of Salmonella enterica subsp. enterica serovar Mbandaka in France
Source: Front Microbiol. 2023 Apr 6;14:1130891. doi: 10.3389/fmicb.2023.1130891 (PMC10116068; doi:10.3389/fmicb.2023.1130891)
Supplement: Supplementary file 2 [file Table_2.XLSX]

## Sheet: SPIFinder
Supplementary Table S2. Accessory genome study. The results by SPIFinder, VFDB, ResFinder and MegaresV2 databases were obtained with a threshold set at 90% identity over at least 3/5 of the length of the gene or genomic region. The results obtained by the MOB-suite and PHASTER tools are also presented. All the results are organized in different tabs in which the IDs of the strains studied are ass…
ID	SPI-1	SPI-2	SPI-4	SPI-9
ACT1917913	1	1	1	1
ACT1917914	1	1	1	1
ACT1917915	1	1	1	1
ACT1917916	1	1	1	1
ACT1917918	1	1	1	1
ACT1917919	1	1	1	1
ACT1917922	1	1	1	1
ACT1917923	1	1	1	1
ACT1919833	1	1	1	1
ACT1919835	1	1	1	1
ACT1919836	1	1	1	1
ACT1919838	1	1	1	1
ACT1919841	1	1	1	1
ACT1919842	1	0	1	1
ACT1919844	1	1	1	1
ACT1919845	1	1	1	1
ACT1919849	1	1	1	1
ACT1919850	1	1	1	1
ACT1919851	1	1	1	1
ACT1919852	1	1	1	1
ACT1919890	1	1	1	1
ACT1919891	1	1	1	1
ACT1919892	1	1	1	1
ACT1919893	1	1	1	1
ACT1919894	1	1	1	1
ACT1919895	1	1	1	1
ACT1919896	1	1	1	1
ACT1919897	1	1	1	1
ACT1919905	1	1	1	1
ACT1919906	2	1	1	1
ACT1919908	1	1	1	1
ACT1919909	1	1	1	1
ACT1919910	1	1	1	1
ACT1919911	1	1	1	1
ACT1919912	1	1	1	1
ACT1919917	1	1	1	1
ACT1919918	1	1	1	1
ACT1919926	1	1	1	1
ACT1919928	1	1	1	1
ACT1919929	1	1	1	1
ACT1920264	1	1	1	1
ACT1920265	1	1	1	1
ACT1920267	1	1	1	1
ACT20SMb100	0	1	1	1
ACT20SMb101	0	1	1	1
ACT20SMb102	1	1	1	1
ACT20SMb103	1	1	1	1
ACT20SMb104	1	1	1	1
ACT20SMb10	1	1	1	1
ACT20SMb11	1	0	1	1
ACT20SMb12	1	1	1	1
ACT20SMb13	1	1	1	1
ACT20SMb14	1	1	1	1
ACT20SMb15	1	1	1	1
ACT20SMb16	1	1	1	1
ACT20SMb17	1	0	1	1
ACT20SMb18	1	0	1	1
ACT20SMb1	1	1	1	1
ACT20SMb20	1	1	1	1
ACT20SMb21	1	1	1	1
ACT20SMb22	1	0	1	1
ACT20SMb23	1	0	1	1
ACT20SMb24	1	1	1	1
ACT20SMb25	1	1	1	1
ACT20SMb26	1	1	1	1
ACT20SMb27	1	1	1	1
ACT20SMb28	1	1	1	1
ACT20SMb29	1	1	1	1
ACT20SMb2	1	0	1	1
ACT20SMb30	1	1	1	1
ACT20SMb31	1	0	1	1
ACT20SMb33	1	1	1	1
ACT20SMb35	1	1	1	1
ACT20SMb36	1	0	1	1
ACT20SMb37	1	1	1	1
ACT20SMb38	1	1	1	1
ACT20SMb39	1	1	1	1
ACT20SMb3	1	1	1	1
ACT20SMb40	1	1	1	1
ACT20SMb41	1	1	1	1
ACT20SMb42	1	0	1	1
ACT20SMb43	1	1	1	1
ACT20SMb44	1	1	1	1
ACT20SMb46	1	1	1	1
ACT20SMb47	1	1	1	1
ACT20SMb48	1	1	1	1
ACT20SMb49	1	1	1	1
ACT20SMb4	1	1	1	1
ACT20SMb50	1	1	1	1
ACT20SMb51	1	1	1	1
ACT20SMb52	1	1	1	1
ACT20SMb53	1	1	1	1
ACT20SMb54	1	1	1	1
ACT20SMb55	1	1	1	1
ACT20SMb56	1	1	1	1
ACT20SMb57	1	1	1	1
ACT20SMb58	1	0	1	1
ACT20SMb59	1	1	1	1
ACT20SMb5	1	1	1	1
ACT20SMb60	1	1	1	1
ACT20SMb61	1	1	1	1
ACT20SMb62	1	1	1	1
ACT20SMb63	1	1	1	1
ACT20SMb64	1	1	1	1
ACT20SMb65	1	1	1	1
ACT20SMb66	1	1	1	1
ACT20SMb67	1	1	1	1
ACT20SMb68	1	0	1	1
ACT20SMb69	1	1	1	1
ACT20SMb6	1	1	1	1
ACT20SMb70	1	0	1	1
ACT20SMb72	1	1	1	1
ACT20SMb73	1	1	1	1
ACT20SMb74	1	0	1	1
ACT20SMb75	1	1	1	1
ACT20SMb76	0	1	1	1
ACT20SMb77	1	1	1	1
ACT20SMb78	1	1	1	1
ACT20SMb79	1	1	1	1
ACT20SMb7	1	1	1	1
ACT20SMb80	1	0	1	1
ACT20SMb81	1	0	1	1
ACT20SMb82	0	1	1	1
ACT20SMb83	1	1	1	1
ACT20SMb84	1	1	1	1
ACT20SMb85	1	1	1	1
ACT20SMb86	1	1	1	1
ACT20SMb87	1	1	1	1
ACT20SMb88	1	1	1	1
ACT20SMb89	1	0	1	1
ACT20SMb8	1	1	1	1
ACT20SMb90	1	1	1	1
ACT20SMb92	1	1	1	1
ACT20SMb93	1	1	1	1
ACT20SMb95	1	1	1	1
ACT20SMb96	1	1	1	1
ACT20SMb97	1	1	1	1
ACT20SMb98	0	1	1	1
ACT20SMb99	1	1	1	1
ACT20SMb9	1	1	1	1
S16LNR0115	1	0	1	1
S16LNR0359	1	1	1	1
S16LNR0370	1	1	1	1
S16LNR0417	1	1	1	1
S16LNR0466	1	1	1	1
S16LNR0771	1	1	1	1
S16LNR0841	1	1	1	1
S16LNR0855	1	1	1	1
S16LNR0948	1	1	1	1
S16LNR0994	1	1	1	1
S16LNR1150	1	1	1	1
S16LNR1340	1	1	1	1
S16LNR1360	1	1	1	1
S16LNR1361	1	1	1	1
S16LNR1414	1	1	1	1
S16LNR1426	1	1	1	1
S16LNR1431	1	1	1	1
S16LNR1494	1	1	1	1
S16LNR1497	1	1	1	1
S16LNR1506	1	1	1	1
S16LNR1651	0	1	1	1
S16LNR1810	1	1	1	1
S16LNR1858	1	1	1	1
S16LNR1861	1	0	1	1
S16LNR2408	1	1	1	1
S16LNR2417	0	1	1	1
S16LNR2433	1	1	1	1
S16LNR2437	1	1	1	1
S17LNR0004	1	1	1	1
S17LNR0082	0	0	1	1
S17LNR0111	1	1	1	1
S17LNR0222	0	1	1	1
S17LNR0223	0	1	1	1
S17LNR0302	1	1	1	1
S17LNR0430	1	1	1	1
S17LNR0491	1	1	1	1
S17LNR0493	1	1	1	1
S17LNR0496	1	1	1	1
S17LNR0522	1	1	0	1
S17LNR0528	1	1	1	1
S17LNR0564	1	1	1	1
S17LNR0574	1	1	1	1
S17LNR0605	1	1	1	1
S17LNR0709	1	1	1	1
S17LNR0887	1	1	1	1
S17LNR0943	1	1	1	1
S17LNR0975	1	1	1	1
S17LNR0992	1	1	1	1
S17LNR1077	1	1	1	1
S17LNR1099	1	1	1	1
S17LNR1272	1	1	1	1
S17LNR1555	1	1	1	1
S17LNR1583	1	1	1	1
S17LNR1605	0	1	1	1
S17LNR1689	1	1	1	1
S17LNR1817	1	1	1	1
S17LNR1873	1	1	1	1
S17LNR2085	1	1	1	1
S18LNR0089	1	1	1	1
S18LNR0214	1	1	1	1
S18LNR0382	1	1	1	1
S18LNR0512	1	1	1	1
S18LNR0515	1	1	1	1
S18LNR0574	1	1	1	1
S18LNR0604	1	1	1	1
S18LNR0642	1	1	1	1
S18LNR1142	1	1	1	1
S18LNR1211	1	1	1	1
S18LNR1265	1	1	1	1
S18LNR1281	1	1	1	1
S18LNR1287	1	1	1	1
S18LNR1349	0	1	1	1
S18LNR1450	1	1	1	1
S18LNR1485	1	1	1	1
S18LNR1553	1	1	1	1
S18LNR1815	1	1	1	1
S18LNR1821	1	1	1	1
S18LNR1828	1	1	1	1
S18LNR1829	1	1	1	1
S18LNR1853	1	0	1	1
S18LNR1877	1	1	1	1
S18LNR1879	1	1	1	1
S18LNR2123	1	1	1	1
S18LNR2334	1	1	1	1
S19LNR0021	1	1	1	1
S19LNR0094	1	1	1	1
S19LNR0215	1	1	1	1
S19LNR0239	1	1	1	1
S19LNR0321	1	1	1	1
S19LNR0492	1	1	0	1
S19LNR0519	1	1	1	1
S19LNR0567	1	1	1	1
S19LNR0596	1	1	1	1
S19LNR0640	1	1	1	1
S19LNR0656	1	1	1	1
S19LNR0810	1	1	1	1
S19LNR0814	1	1	1	1
S19LNR0825	1	1	1	1
S19LNR0854	1	1	1	1
S19LNR0882	1	1	1	1
S19LNR1025	1	1	1	1
S19LNR1097	0	1	0	1
S19LNR1153	1	1	1	1
S19LNR1294	1	1	1	1
S19LNR1340	1	1	1	1
S19LNR1562	1	1	1	1
S19LNR1698	1	1	1	1
S19LNR1916	1	1	1	1
S19LNR1937	1	1	1	1
S19LNR2158	1	1	1	1
S20LNR0047	1	1	1	1
S20LNR0056	1	1	1	1
S20LNR0197	1	1	1	1
S20LNR0257	1	1	1	1
S20LNR0293	1	1	1	1
S20LNR0317	1	1	1	1
S20LNR0424	1	1	1	1
S20LNR0443	1	1	1	1
S20LNR0551	1	1	1	1
S20LNR0591	1	1	1	0
S20LNR0635	1	1	1	1
S20LNR0638	1	1	1	1
S20LNR0640	1	1	1	1
S20LNR0699	1	1	1	1
S20LNR0776	1	1	0	1
S20LNR0836	1	1	1	1
S20LNR0837	1	1	1	1
S20LNR0900	1	1	1	1
S20LNR0962	1	1	1	1
S20LNR1438	1	1	1	1
S20LNR1536	1	1	1	1
S20LNR1539	1	1	1	1
S20LNR1557	1	1	1	1
S20LNR1667	1	1	1	1
S20LNR1681	1	1	1	1
S20LNR1703	1	1	1	1
S20LNR1754	1	1	1	1
S20LNR1755	1	1	1	1
2019LSAL02497	1	1	0	1
2020LSAL06084	1	1	1	1
2021LSAL01652	1	1	1	1
2021LSAL01666	1	1	1	1
2020LSAL05218	1	1	1	1
2020LSAL05251	1	1	0	1
2020LSAL05266	1	2	1	1
2021LSAL01695	1	1	1	1
2021LSAL01641	1	1	1	1
2021LSAL01693	1	1	1	1
2021LSAL01686	1	1	1	1
2020LSAL03209	1	1	1	1
2020LSAL02623	1	1	1	1
2021LSAL01513	1	1	1	1
2020LSAL02642	1	1	1	1
2021LSAL01517	1	1	1	1
2020LSAL10190	1	1	1	1
2020LSAL04960	1	1	1	1
2019LSAL08268	1	1	1	1
2020LSAL04953	1	1	1	1
2021LSAL06158	1	1	1	1
2021LSAL06159	1	1	1	1
2021LSAL06162	1	1	1	1
2019LSAL01500	1	1	1	1
2021LSAL06165	1	1	1	1
2021LSAL06166	1	1	1	1

## Sheet: VFDB
ID	csgA	csgB	csgC	csgE	csgF	csgG	lpfA	lpfB	lpfC	lpfE	misL	sinH	fimC	fimD	fimF	fimH	fimI	mgtB	mgtC	mig-14	avrA	invA	invB	invC	invE	invF	invG	invH	invI	invJ	orgB	prgH	prgI	prgJ	prgK	sicA	sicP	sipA/sspA	sipB/sspB	sipC/sspC	sipD	slrP	sopA	sopB/sigD	sopD	sopE2	spaO	spaP	spaQ
ACT1917913	1	1	1	1	1	1	1	1	1	1	1	1	1	1	1	1	1	1	1	1	1	1	1	1	1	1	1	1	1	1	1	1	1	1	1	1	1	1	1	1	1	1	1	1	1	1	1	1	1
ACT1917914	1	1	1	1	1	1	1	1	1	1	1	1	1	1	1	1	1	1	1	1	1	1	1	1	1	1	1	1	1	1	1	1	1	1	1	1	1	1	1	1	1	1	1	1	1	1	1	1	1
ACT1917915	1	1	1	1	1	1	1	1	1	1	1	1	1	1	1	1	1	1	1	1	1	1	1	1	1	1	1	1	1	1	1	1	1	1	1	1	1	1	1	1	1	1	1	1	1	1	1	1	1
ACT1917916	1	1	1	1	1	1	1	1	1	1	1	1	1	1	1	1	1	1	1	1	1	1	1	1	1	1	1	1	1	1	1	1	1	1	1	1	1	1	1	1	1	1	1	1	1	1	1	1	1
ACT1917918	1	1	1	1	1	1	1	1	1	1	1	1	1	1	1	1	1	1	1	1	1	1	1	1	1	1	1	1	1	1	1	1	1	1	1	1	1	1	1	1	1	1	1	1	1	1	1	1	1
ACT1917919	1	1	1	1	1	1	1	1	1	1	1	1	1	1	1	1	1	1	1	1	1	1	1	1	1	1	1	1	1	1	1	1	1	1	1	1	1	1	1	1	1	1	1	1	1	1	1	1	1
ACT1917922	1	1	1	1	1	1	1	1	1	1	1	1	1	1	1	1	1	1	1	1	1	1	1	1	1	1	1	1	1	1	1	1	1	1	1	1	1	1	1	1	1	1	1	1	1	1	1	1	1
ACT1917923	1	1	1	1	1	1	1	1	1	1	1	1	1	1	1	1	1	1	1	1	1	1	1	1	1	1	1	1	1	1	1	1	1	1	1	1	1	1	1	1	1	1	1	1	1	1	1	1	1
ACT1919833	1	1	1	1	1	1	1	1	1	1	1	1	1	1	1	1	1	1	1	1	1	1	1	1	1	1	1	1	1	1	1	1	1	1	1	1	1	1	1	1	1	1	1	1	1	1	1	1	1
ACT1919835	1	1	1	1	1	1	1	1	1	1	1	1	1	1	1	1	1	1	1	1	1	1	1	1	1	1	1	1	1	1	1	1	1	1	1	1	1	1	1	1	1	1	1	1	1	1	1	1	1
ACT1919836	1	1	1	1	1	1	1	1	1	1	1	1	1	1	1	1	1	1	1	1	1	1	1	1	1	1	1	1	1	1	1	1	1	1	1	1	1	1	1	1	1	1	1	1	1	1	1	1	1
ACT1919838	1	1	1	1	1	1	1	1	1	1	1	1	1	1	1	1	1	1	1	1	1	1	1	1	1	1	1	1	1	1	1	1	1	1	1	1	1	1	1	1	1	1	1	1	1	1	1	1	1
ACT1919841	1	1	1	1	1	1	1	1	1	1	1	1	1	1	1	1	1	1	1	1	1	1	1	1	1	1	1	1	1	1	1	1	1	1	1	1	1	1	1	1	1	1	1	1	1	1	1	1	1
ACT1919842	1	1	1	1	1	1	1	1	1	1	1	1	1	1	1	1	1	1	1	1	1	1	1	1	1	1	1	1	1	1	1	1	1	1	1	1	1	1	1	1	1	1	1	1	1	1	1	1	1
ACT1919844	1	1	1	1	1	1	1	1	1	1	1	1	1	1	1	1	1	1	1	1	1	1	1	1	1	1	1	1	1	1	1	1	1	1	1	1	1	1	1	1	1	1	1	1	1	1	1	1	1
ACT1919845	1	1	1	1	1	1	1	1	1	1	1	1	1	1	1	1	1	1	1	1	1	1	1	1	1	1	1	1	1	1	1	1	1	1	1	1	1	1	1	1	1	1	1	1	1	1	1	1	1
ACT1919849	1	1	1	1	1	1	1	1	1	1	1	1	1	1	1	1	1	1	1	1	1	1	1	1	1	1	1	1	1	1	1	1	1	1	1	1	1	1	1	1	1	1	1	1	1	1	1	1	1
ACT1919850	1	1	1	1	1	1	1	1	1	1	1	1	1	1	1	1	1	1	1	1	1	1	1	1	1	1	1	1	1	1	1	1	1	1	1	1	1	1	1	1	1	1	1	1	1	1	1	1	1
ACT1919851	1	1	1	1	1	1	1	1	1	1	1	1	1	1	1	1	1	1	1	1	1	1	1	1	1	1	1	1	1	1	1	1	1	1	1	1	1	1	1	1	1	1	1	1	1	1	1	1	1
ACT1919852	1	1	1	1	1	1	1	1	1	1	1	1	1	1	1	1	1	1	1	1	1	1	1	1	1	1	1	1	1	1	1	1	1	1	1	1	1	1	1	1	1	1	1	1	1	1	1	1	1
ACT1919890	1	1	1	1	1	1	1	1	1	1	1	1	1	1	1	1	1	1	1	1	1	1	1	1	1	1	1	1	1	1	1	1	1	1	1	1	1	1	1	1	1	1	1	1	1	1	1	1	1
ACT1919891	1	1	1	1	1	1	1	1	1	1	1	1	1	1	1	1	1	1	1	1	1	1	1	1	1	1	1	1	1	1	1	1	1	1	1	1	1	1	1	1	1	1	1	1	1	1	1	1	1
ACT1919892	1	1	1	1	1	1	1	1	1	1	1	1	1	1	1	1	1	1	1	1	1	1	1	1	1	1	1	1	1	1	1	1	1	1	1	1	1	1	1	1	1	1	1	1	1	1	1	1	1
ACT1919893	1	1	1	1	1	1	1	1	1	1	1	1	1	1	1	1	1	1	1	1	1	1	1	1	1	1	1	1	1	1	1	1	1	1	1	1	1	1	1	1	1	1	1	1	1	1	1	1	1
ACT1919894	1	1	1	1	1	1	1	1	1	1	1	1	1	1	1	1	1	1	1	1	1	1	1	1	1	1	1	1	1	1	1	1	1	1	1	1	1	1	1	1	1	1	1	1	1	1	1	1	1
ACT1919895	1	1	1	1	1	1	1	1	1	1	1	1	1	1	1	1	1	1	1	1	1	1	1	1	1	1	1	1	1	1	1	1	1	1	1	1	1	1	1	1	1	1	1	1	1	1	1	1	1
ACT1919896	1	1	1	1	1	1	1	1	1	1	1	1	1	1	1	1	1	1	1	1	1	1	1	1	1	1	1	1	1	1	1	1	1	1	1	1	1	1	1	1	1	1	1	1	1	1	1	1	1
ACT1919897	1	1	1	1	1	1	1	1	1	1	1	1	1	1	1	1	1	1	1	1	1	1	1	1	1	1	1	1	1	1	1	1	1	1	1	1	1	1	1	1	1	1	1	1	1	1	1	1	1
ACT1919905	1	1	1	1	1	1	1	1	1	1	1	1	1	1	1	1	1	1	1	1	1	1	1	1	1	1	1	1	1	1	1	1	1	1	1	1	1	1	1	1	1	1	1	1	1	1	1	1	1
ACT1919906	1	1	1	1	1	1	1	1	1	1	1	1	1	1	1	1	1	1	1	1	2	2	2	2	2	2	2	2	2	2	2	2	2	2	2	2	2	2	2	2	2	1	1	1	2	1	2	2	2
ACT1919908	1	1	1	1	1	1	1	1	1	1	1	1	1	1	1	1	1	1	1	1	1	1	1	1	1	1	1	1	1	1	1	1	1	1	1	1	1	1	1	1	1	1	1	1	1	1	1	1	1
ACT1919909	1	1	1	1	1	1	1	1	1	1	1	1	1	1	1	1	1	1	1	1	1	1	1	1	1	1	1	1	1	1	1	1	1	1	1	1	1	1	1	1	1	1	1	1	1	1	1	1	1
ACT1919910	1	1	1	1	1	1	1	1	1	1	1	1	1	1	1	1	1	1	1	1	1	1	1	1	1	1	1	1	1	1	1	1	1	1	1	1	1	1	1	1	1	1	1	1	1	1	1	1	1
ACT1919911	1	1	1	1	1	1	1	1	1	1	1	1	1	1	1	1	1	1	1	1	1	1	1	1	1	1	1	1	1	1	1	1	1	1	1	1	1	1	1	1	1	1	1	1	1	1	1	1	1
ACT1919912	1	1	1	1	1	1	1	1	1	1	1	1	1	1	1	1	1	1	1	1	1	1	1	1	1	1	1	1	1	1	1	1	1	1	1	1	1	1	1	1	1	1	1	1	1	1	1	1	1
ACT1919917	1	1	1	1	1	1	1	1	1	1	1	1	1	1	1	1	1	1	1	1	1	1	1	1	1	1	1	1	1	1	1	1	1	1	1	1	1	1	1	1	1	1	1	1	1	1	1	1	1
ACT1919918	1	1	1	1	1	1	1	1	1	1	1	1	1	1	1	1	1	1	1	1	1	1	1	1	1	1	1	1	1	1	1	1	1	1	1	1	1	1	1	1	1	1	1	1	1	1	1	1	1
ACT1919926	1	1	1	1	1	1	1	1	1	1	1	1	1	1	1	1	1	1	1	1	1	1	1	1	1	1	1	1	1	1	1	1	1	1	1	1	1	1	1	1	1	1	1	1	1	1	1	1	1
ACT1919928	1	1	1	1	1	1	1	1	1	1	1	1	1	1	1	1	1	1	1	1	1	1	1	1	1	1	1	1	1	1	1	1	1	1	1	1	1	1	1	1	1	1	1	1	1	1	1	1	1
ACT1919929	1	1	1	1	1	1	1	1	1	1	1	1	1	1	1	1	1	1	1	1	1	1	1	1	1	1	1	1	1	1	1	1	1	1	1	1	1	1	1	1	1	1	1	1	1	1	1	1	1
ACT1920264	1	1	1	1	1	1	1	1	1	1	1	1	1	1	1	1	1	1	1	1	1	1	1	1	1	1	1	1	1	1	1	1	1	1	1	1	1	1	1	1	1	1	1	1	1	1	1	1	1
ACT1920265	1	1	1	1	1	1	1	1	1	1	1	1	1	1	1	1	1	1	1	1	1	1	1	1	1	1	1	1	1	1	1	1	1	1	1	1	1	1	1	1	1	1	1	1	1	1	1	1	1
ACT1920267	1	1	1	1	1	1	1	1	1	1	1	1	1	1	1	1	1	1	1	1	1	1	1	1	1	1	1	1	1	1	1	1	1	1	1	1	1	1	1	1	1	1	1	1	1	1	1	1	1
ACT20SMb100	1	1	1	1	1	1	1	1	1	1	1	1	1	1	1	1	1	1	1	1	1	1	1	1	1	1	1	1	1	1	1	0	1	1	1	1	0	0	1	0	0	1	1	1	1	1	1	1	1
ACT20SMb101	1	1	1	1	1	1	1	1	1	1	1	1	1	1	1	1	1	1	1	1	1	1	1	1	1	1	1	1	1	1	1	0	1	1	1	1	1	1	1	1	1	1	1	1	1	1	1	1	1
ACT20SMb102	1	1	1	1	1	1	1	1	1	1	1	1	1	1	1	1	1	1	1	1	1	1	1	1	1	1	1	1	1	1	1	1	1	1	1	1	1	1	1	1	1	1	1	1	1	1	1	1	1
ACT20SMb103	1	1	1	1	1	1	1	1	1	1	1	1	1	1	1	1	1	1	1	1	1	1	1	1	1	1	1	1	1	1	1	1	1	1	1	1	1	1	1	1	1	1	1	1	1	1	1	1	1
ACT20SMb104	1	1	1	1	1	1	1	1	1	1	1	1	1	1	1	1	1	1	1	1	1	1	1	1	1	1	1	1	1	1	1	1	1	1	1	1	1	1	1	1	1	1	1	1	1	1	1	1	1
ACT20SMb10	1	1	1	1	1	1	1	1	1	1	1	1	1	1	1	1	1	1	1	1	1	1	1	1	1	1	1	1	1	1	1	1	1	1	1	1	1	1	1	1	1	1	1	1	1	1	1	1	1
ACT20SMb11	1	1	1	1	1	1	1	1	1	1	1	1	1	1	1	1	1	1	1	1	1	1	1	1	1	1	1	1	1	1	1	1	1	1	1	1	1	1	1	1	1	1	1	1	1	1	1	1	1
ACT20SMb12	1	1	1	1	1	1	1	1	1	1	1	1	1	1	1	1	1	1	1	1	1	1	1	1	1	1	1	1	1	1	1	1	1	1	1	1	1	1	1	1	1	1	1	1	1	1	1	1	1
ACT20SMb13	1	1	1	1	1	1	1	1	1	1	1	1	1	1	1	1	1	1	1	1	1	1	1	1	1	1	1	1	1	1	1	1	1	1	1	1	1	1	1	1	1	1	1	1	1	1	1	1	1
ACT20SMb14	1	1	1	1	1	1	1	1	1	1	1	1	1	1	1	1	1	1	1	1	1	1	1	1	1	1	1	1	1	1	1	1	1	1	1	1	1	1	1	1	1	1	1	1	1	1	1	1	1
ACT20SMb15	1	1	1	1	1	1	1	1	1	1	1	1	1	1	1	1	1	1	1	1	1	1	1	1	1	1	1	1	1	1	1	1	1	1	1	1	1	1	1	1	1	1	1	1	1	1	1	1	1
ACT20SMb16	1	1	1	1	1	1	1	1	1	1	1	1	1	1	1	1	1	1	1	1	1	1	1	1	1	1	1	1	1	1	1	1	1	1	1	1	1	1	1	1	1	1	1	1	1	1	1	1	1
ACT20SMb17	1	1	1	1	1	1	1	1	1	1	1	1	1	1	1	1	1	1	1	1	1	1	1	1	1	1	1	1	1	1	1	1	1	1	1	1	1	1	1	1	1	1	1	1	1	1	1	1	1
ACT20SMb18	1	1	1	1	1	1	1	1	1	1	1	1	1	1	1	1	1	1	1	1	1	1	1	1	1	1	1	1	1	1	1	1	1	1	1	1	1	1	1	1	1	1	1	1	1	1	1	1	1
ACT20SMb1	1	1	1	1	1	1	1	1	1	1	1	1	1	1	1	1	1	1	1	1	1	1	1	1	1	1	1	1	1	1	1	1	1	1	1	1	1	1	1	1	1	1	1	1	1	1	1	1	1
ACT20SMb20	1	1	1	1	1	1	1	1	1	1	1	1	1	1	1	1	1	1	1	1	1	1	1	1	1	1	1	1	1	1	1	1	1	1	1	1	1	1	1	1	1	1	1	1	1	1	1	1	1
ACT20SMb21	1	1	1	1	1	1	1	1	1	1	1	1	1	1	1	1	1	1	1	1	1	1	1	1	1	1	1	1	1	1	1	1	1	1	1	1	1	1	1	1	1	1	1	1	1	1	1	1	1
ACT20SMb22	1	1	1	1	1	1	1	1	1	1	1	1	1	1	1	1	1	1	1	1	1	1	1	1	1	1	1	1	1	1	1	1	1	1	1	1	1	1	1	1	1	1	1	1	1	1	1	1	1
ACT20SMb23	1	1	1	1	1	1	1	1	1	1	1	1	1	1	1	1	1	1	1	1	1	1	1	1	1	1	1	1	1	1	1	1	1	1	1	1	1	1	1	1	1	1	1	1	1	1	1	1	1
ACT20SMb24	1	1	1	1	1	1	1	1	1	1	1	1	1	1	1	1	1	1	1	1	1	1	1	1	1	1	1	1	1	1	1	1	1	1	1	1	1	1	1	1	1	1	1	1	1	1	1	1	1
ACT20SMb25	1	1	1	1	1	1	1	1	1	1	1	1	1	1	1	1	1	1	1	1	1	1	1	1	1	1	1	1	1	1	1	1	1	1	1	1	1	1	1	1	1	1	1	1	1	1	1	1	1
ACT20SMb26	1	1	1	1	1	1	1	1	1	1	1	1	1	1	1	1	1	1	1	1	1	1	1	1	1	1	1	1	1	1	1	1	1	1	1	1	1	1	1	1	1	1	1	1	1	1	1	1	1
ACT20SMb27	1	1	1	1	1	1	1	1	1	1	1	1	1	1	1	1	1	1	1	1	1	1	1	1	1	1	1	1	1	1	1	1	1	1	1	1	1	1	1	1	1	1	1	1	1	1	1	1	1
ACT20SMb28	1	1	1	1	1	1	1	1	1	1	1	1	1	1	1	1	1	1	1	1	1	1	1	1	1	1	1	1	1	1	1	1	1	1	1	1	1	1	1	1	1	1	1	1	1	1	1	1	1
ACT20SMb29	1	1	1	1	1	1	1	1	1	1	1	1	1	1	1	1	1	1	1	1	1	1	1	1	1	1	1	1	1	1	1	1	1	1	1	1	1	1	1	1	1	1	1	1	1	1	1	1	1
ACT20SMb2	1	1	1	1	1	1	1	1	1	1	1	1	1	1	1	1	1	1	1	1	1	1	1	1	1	1	1	1	1	1	1	1	1	1	1	1	1	1	1	1	1	1	1	1	1	1	1	1	1
ACT20SMb30	1	1	1	1	1	1	1	1	1	1	1	1	1	1	1	1	1	1	1	1	1	1	1	1	1	1	1	1	1	1	1	1	1	1	1	1	1	1	1	1	1	1	1	1	1	1	1	1	1
ACT20SMb31	1	1	1	1	1	1	1	1	1	1	1	1	1	1	1	1	1	1	1	1	1	1	1	1	1	1	1	1	1	1	1	1	1	1	1	1	1	1	1	1	1	1	1	1	1	1	1	1	1
ACT20SMb33	1	1	1	1	1	1	1	1	1	1	1	1	1	1	1	1	1	1	1	1	1	1	1	1	1	1	1	1	1	1	1	1	1	1	1	1	1	1	1	1	1	1	1	1	1	1	1	1	1
ACT20SMb35	1	1	1	1	1	1	1	1	1	1	1	1	1	1	1	1	1	1	1	1	1	1	1	1	1	1	1	1	1	1	1	1	1	1	1	1	1	1	1	1	1	1	1	1	1	1	1	1	1
ACT20SMb36	1	1	1	1	1	1	1	1	1	1	1	1	1	1	1	1	1	1	1	1	1	1	1	1	1	1	1	1	1	1	1	1	1	1	1	1	1	1	1	1	1	1	1	1	1	1	1	1	1
ACT20SMb37	1	1	1	1	1	1	1	1	1	1	1	1	1	1	1	1	1	1	1	1	1	1	1	1	1	1	1	1	1	1	1	1	1	1	1	1	1	1	1	1	1	1	1	1	1	1	1	1	1
ACT20SMb38	1	1	1	1	1	1	1	1	1	1	1	1	1	1	1	1	1	1	1	1	1	1	1	1	1	1	1	1	1	1	1	1	1	1	1	1	1	1	1	1	1	1	1	1	1	1	1	1	1
ACT20SMb39	1	1	1	1	1	1	1	1	1	1	1	1	1	1	1	1	1	1	1	1	1	1	1	1	1	1	1	1	1	1	1	1	1	1	1	1	1	1	1	1	1	1	1	1	1	1	1	1	1
ACT20SMb3	1	1	1	1	1	1	1	1	1	1	1	1	1	1	1	1	1	1	1	1	1	1	1	1	1	1	1	1	1	1	1	1	1	1	1	1	1	1	1	1	1	1	1	1	1	1	1	1	1
ACT20SMb40	1	1	1	1	1	1	1	1	1	1	1	1	1	1	1	1	1	1	1	1	1	1	1	1	1	1	1	1	1	1	1	1	1	1	1	1	1	1	1	1	1	1	1	1	1	1	1	1	1
ACT20SMb41	1	1	1	1	1	1	1	1	1	1	1	1	1	1	1	1	1	1	1	1	1	1	1	1	1	1	1	1	1	1	1	1	1	1	1	1	1	1	1	1	1	1	1	1	1	1	1	1	1
ACT20SMb42	1	1	1	1	1	1	1	1	1	1	1	1	1	1	1	1	1	1	1	1	1	1	1	1	1	1	1	1	1	1	1	1	1	1	1	1	1	1	1	1	1	1	1	1	1	1	1	1	1
ACT20SMb43	1	1	1	1	1	1	1	1	1	1	1	1	1	1	1	1	1	1	1	1	1	1	1	1	1	1	1	1	1	1	1	1	1	1	1	1	1	1	1	1	1	1	1	1	1	1	1	1	1
ACT20SMb44	1	1	1	1	1	1	1	1	1	1	1	1	1	1	1	1	1	1	1	1	1	1	1	1	1	1	1	1	1	1	1	1	1	1	1	1	1	1	1	1	1	1	1	1	1	1	1	1	1
ACT20SMb46	1	1	1	1	1	1	1	1	1	1	1	1	1	1	1	1	1	1	1	1	1	1	1	1	1	1	1	1	1	1	1	1	1	1	1	1	1	1	1	1	1	1	1	1	1	1	1	1	1
ACT20SMb47	1	1	1	1	1	1	1	1	1	1	1	1	1	1	1	1	1	1	1	1	1	1	1	1	1	1	1	1	1	1	1	1	1	1	1	1	1	1	1	1	1	1	1	1	1	1	1	1	1
ACT20SMb48	1	1	1	1	1	1	1	1	1	1	1	1	1	1	1	1	1	1	1	1	1	1	1	1	1	1	1	1	1	1	1	1	1	1	1	1	1	1	1	1	1	1	1	1	1	1	1	1	1
ACT20SMb49	1	1	1	1	1	1	1	1	1	1	1	1	1	1	1	1	1	1	1	1	1	1	1	1	1	1	1	1	1	1	1	1	1	1	1	1	1	1	1	1	1	1	1	1	1	1	1	1	1
ACT20SMb4	1	1	1	1	1	1	1	1	1	1	1	1	1	1	1	1	1	1	1	1	1	1	1	1	1	1	1	1	1	1	1	1	1	1	1	1	1	1	1	1	1	1	1	1	1	1	1	1	1
ACT20SMb50	1	1	1	1	1	1	1	1	1	1	1	1	1	1	1	1	1	1	1	1	1	1	1	1	1	1	1	1	1	1	1	1	1	1	1	1	1	1	1	1	1	1	1	1	1	1	1	1	1
ACT20SMb51	1	1	1	1	1	1	1	1	1	1	1	1	1	1	1	1	1	1	1	1	1	1	1	1	1	1	1	1	1	1	1	1	1	1	1	1	1	1	1	1	1	1	1	1	1	1	1	1	1
ACT20SMb52	1	1	1	1	1	1	1	1	1	1	1	1	1	1	1	1	1	1	1	1	1	1	1	1	1	1	1	1	1	1	1	1	1	1	1	1	1	1	1	1	1	1	1	1	1	1	1	1	1
ACT20SMb53	1	1	1	1	1	1	1	1	1	1	1	1	1	1	1	1	1	1	1	1	1	1	1	1	1	1	1	1	1	1	1	1	1	1	1	1	1	1	1	1	1	1	1	1	1	1	1	1	1
ACT20SMb54	1	1	1	1	1	1	1	1	1	1	1	1	1	1	1	1	1	1	1	1	1	1	1	1	1	1	1	1	1	1	1	1	1	1	1	1	1	1	1	1	1	1	1	1	1	1	1	1	1
ACT20SMb55	1	1	1	1	1	1	1	1	1	1	1	1	1	1	1	1	1	1	1	1	1	1	1	1	1	1	1	1	1	1	1	1	1	1	1	1	1	1	1	1	1	1	1	1	1	1	1	1	1
ACT20SMb56	1	1	1	1	1	1	1	1	1	1	1	1	1	1	1	1	1	1	1	1	1	1	1	1	1	1	1	1	1	1	1	1	1	1	1	1	1	1	1	1	1	1	1	1	1	1	1	1	1
ACT20SMb57	1	1	1	1	1	1	1	1	1	1	1	1	1	1	1	1	1	1	1	1	1	1	1	1	1	1	1	1	1	1	1	1	1	1	1	1	1	1	1	1	1	1	1	1	1	1	1	1	1
ACT20SMb58	1	1	1	1	1	1	1	1	1	1	1	1	1	1	1	1	1	1	1	1	1	1	1	1	1	1	1	1	1	1	1	1	1	1	1	1	1	1	1	1	1	1	1	1	1	1	1	1	1
ACT20SMb59	1	1	1	1	1	1	1	1	1	1	1	1	1	1	1	1	1	1	1	1	1	1	1	1	1	1	1	1	1	1	1	1	1	1	1	1	1	1	1	1	1	1	1	1	1	1	1	1	1
ACT20SMb5	1	1	1	1	1	1	1	1	1	1	1	1	1	1	1	1	1	1	1	1	1	1	1	1	1	1	1	1	1	1	1	1	1	1	1	1	1	1	1	1	1	1	1	1	1	1	1	1	1
ACT20SMb60	1	1	1	1	1	1	1	1	1	1	1	1	1	1	1	1	1	1	1	1	1	1	1	1	1	1	1	1	1	1	1	1	1	1	1	1	1	1	1	1	1	1	1	1	1	1	1	1	1
ACT20SMb61	1	1	1	1	1	1	1	1	1	1	1	1	1	1	1	1	1	1	1	1	1	1	1	1	1	1	1	1	1	1	1	1	1	1	1	1	1	1	1	1	1	1	1	1	1	1	1	1	1
ACT20SMb62	1	1	1	1	1	1	1	1	1	1	1	1	1	1	1	1	1	1	1	1	1	1	1	1	1	1	1	1	1	1	1	1	1	1	1	1	1	1	1	1	1	1	1	1	1	1	1	1	1
ACT20SMb63	1	1	1	1	1	1	1	1	1	1	1	1	1	1	1	1	1	1	1	1	1	1	1	1	1	1	1	1	1	1	1	1	1	1	1	1	1	1	1	1	1	1	1	1	1	1	1	1	1
ACT20SMb64	1	1	1	1	1	1	1	1	1	1	1	1	1	1	1	1	1	1	1	1	1	1	1	1	1	1	1	1	1	1	1	1	1	1	1	1	1	1	1	1	1	1	1	1	1	1	1	1	1
ACT20SMb65	1	1	1	1	1	1	1	1	1	1	1	1	1	1	1	1	1	1	1	1	1	1	1	1	1	1	1	1	1	1	1	1	1	1	1	1	1	1	1	1	1	1	1	1	1	1	1	1	1
ACT20SMb66	1	1	1	1	1	1	1	1	1	1	1	1	1	1	1	1	1	1	1	1	1	1	1	1	1	1	1	1	1	1	1	1	1	1	1	1	1	1	1	1	1	1	1	1	1	1	1	1	1
ACT20SMb67	1	1	1	1	1	1	1	1	1	1	1	1	1	1	1	1	1	1	1	1	1	1	1	1	1	1	1	1	1	1	1	1	1	1	1	1	1	1	1	1	1	1	1	1	1	1	1	1	1
ACT20SMb68	1	1	1	1	1	1	1	1	1	1	1	1	1	1	1	1	1	1	1	1	1	1	1	1	1	1	1	1	1	1	1	1	1	1	1	1	1	1	1	1	1	1	1	1	1	1	1	1	1
ACT20SMb69	1	1	1	1	1	1	1	1	1	1	1	1	1	1	1	1	1	1	1	1	1	1	1	1	1	1	1	1	1	1	1	1	1	1	1	1	1	1	1	1	1	1	1	1	1	1	1	1	1
ACT20SMb6	1	1	1	1	1	1	1	1	1	1	1	1	1	1	1	1	1	1	1	1	1	1	1	1	1	1	1	1	1	1	1	1	1	1	1	1	1	1	1	1	1	1	1	1	1	1	1	1	1
ACT20SMb70	1	1	1	1	1	1	1	1	1	1	1	1	1	1	1	1	1	1	1	1	1	1	1	1	1	1	1	1	1	1	1	1	1	1	1	1	1	1	1	1	1	1	1	1	1	1	1	1	1
ACT20SMb72	1	1	1	1	1	1	1	1	1	1	1	1	1	1	1	1	1	1	1	1	1	1	1	1	1	1	1	1	1	1	1	1	1	1	1	1	1	1	1	1	1	1	1	1	1	1	1	1	1
ACT20SMb73	1	1	1	1	1	1	1	1	1	1	1	1	1	1	1	1	1	1	1	1	1	1	1	1	1	1	1	1	1	1	1	1	1	1	1	1	1	1	1	1	1	1	1	1	1	1	1	1	1
ACT20SMb74	1	1	1	1	1	1	1	1	1	1	1	1	1	1	1	1	1	1	1	1	1	1	1	1	1	1	1	1	1	1	1	1	1	1	1	1	1	1	1	1	1	1	1	1	1	1	1	1	1
ACT20SMb75	1	1	1	1	1	1	1	1	1	1	1	1	1	1	1	1	1	1	1	1	1	1	1	1	1	1	1	1	1	1	1	1	1	1	1	1	1	1	1	1	1	1	1	1	1	1	1	1	1
ACT20SMb76	1	1	1	1	1	1	1	1	1	1	1	1	1	1	1	1	1	1	1	1	1	1	1	1	1	1	1	1	1	1	1	0	1	1	1	1	0	0	1	0	0	1	1	1	1	1	1	1	1
ACT20SMb77	1	1	1	1	1	1	1	1	1	1	1	1	1	1	1	1	1	1	1	1	1	1	1	1	1	1	1	1	1	1	1	1	1	1	1	1	1	1	1	1	1	1	1	1	1	1	1	1	1
ACT20SMb78	1	1	1	1	1	1	1	1	1	1	1	1	1	1	1	1	1	1	1	1	1	1	1	1	1	1	1	1	1	1	1	1	1	1	1	1	1	1	1	1	1	1	1	1	1	1	1	1	1
ACT20SMb79	1	1	1	1	1	1	1	1	1	1	1	1	1	1	1	1	1	1	1	1	1	1	1	1	1	1	1	1	1	1	1	1	1	1	1	1	1	1	1	1	1	1	1	1	1	1	1	1	1
ACT20SMb7	1	1	1	1	1	1	1	1	1	1	1	1	1	1	1	1	1	1	1	1	1	1	1	1	1	1	1	1	1	1	1	1	1	1	1	1	1	1	1	1	1	1	1	1	1	1	1	1	1
ACT20SMb80	1	1	1	1	1	1	1	1	1	1	1	1	1	1	1	1	1	1	1	1	1	1	1	1	1	1	1	1	1	1	1	1	1	1	1	1	1	1	1	1	1	1	1	1	1	1	1	1	1
ACT20SMb81	1	1	1	1	1	1	1	1	1	1	1	1	1	1	1	1	1	1	1	1	1	1	1	1	1	1	1	1	1	1	1	1	1	1	1	1	1	1	1	1	1	1	1	1	1	1	1	1	1
ACT20SMb82	1	1	1	1	1	1	1	1	1	1	1	1	1	1	1	1	1	1	1	1	1	1	1	1	1	1	1	1	1	1	1	1	1	1	1	1	1	1	1	1	1	1	1	1	1	1	1	1	1
ACT20SMb83	1	1	1	1	1	1	1	1	1	1	1	1	1	1	1	1	1	1	1	1	1	1	1	1	1	1	1	1	1	1	1	1	1	1	1	1	1	1	1	1	1	1	1	1	1	1	1	1	1
ACT20SMb84	1	1	1	1	1	1	1	1	1	1	1	1	1	1	1	1	1	1	1	1	1	1	1	1	1	1	1	1	1	1	1	1	1	1	1	1	1	1	1	1	1	1	1	1	1	1	1	1	1
ACT20SMb85	1	1	1	1	1	1	1	1	1	1	1	1	1	1	1	1	1	1	1	1	1	1	1	1	1	1	1	1	1	1	1	1	1	1	1	1	1	1	1	1	1	1	1	1	1	1	1	1	1
ACT20SMb86	1	1	1	1	1	1	1	1	1	1	1	1	1	1	1	1	1	1	1	1	1	1	1	1	1	1	1	1	1	1	1	1	1	1	1	1	1	1	1	1	1	1	1	1	1	1	1	1	1
ACT20SMb87	1	1	1	1	1	1	1	1	1	1	1	1	1	1	1	1	1	1	1	1	1	1	1	1	1	1	1	1	1	1	1	1	1	1	1	1	1	1	1	1	1	1	1	1	1	1	1	1	1
ACT20SMb88	1	1	1	1	1	1	1	1	1	1	1	1	1	1	1	1	1	1	1	1	1	1	1	1	1	1	1	1	1	1	1	1	1	1	1	1	1	1	1	1	1	1	1	1	1	1	1	1	1
ACT20SMb89	1	1	1	1	1	1	1	1	1	1	1	1	1	1	1	1	1	1	1	1	1	1	1	1	1	1	1	1	1	1	1	1	1	1	1	1	1	1	1	1	1	1	1	1	1	1	1	1	1
ACT20SMb8	1	1	1	1	1	1	1	1	1	1	1	1	1	1	1	1	1	1	1	1	1	1	1	1	1	1	1	1	1	1	1	1	1	1	1	1	1	1	1	1	1	1	1	1	1	1	1	1	1
ACT20SMb90	1	1	1	1	1	1	1	1	1	1	1	1	1	1	1	1	1	1	1	1	1	1	1	1	1	1	1	1	1	1	1	1	1	1	1	1	1	1	1	1	1	1	1	1	1	1	1	1	1
ACT20SMb92	1	1	1	1	1	1	1	1	1	1	1	1	1	1	1	1	1	1	1	1	1	1	1	1	1	1	1	1	1	1	1	1	1	1	1	1	1	1	1	1	1	1	1	1	1	1	1	1	1
ACT20SMb93	1	1	1	1	1	1	1	1	1	1	1	1	1	1	1	1	1	1	1	1	1	1	1	1	1	1	1	1	1	1	1	1	1	1	1	1	1	1	1	1	1	1	1	1	1	1	1	1	1
ACT20SMb95	1	1	1	1	1	1	1	1	1	1	1	1	1	1	1	1	1	1	1	1	1	1	1	1	1	1	1	1	1	1	1	1	1	1	1	1	1	1	1	1	1	1	1	1	1	1	1	1	1
ACT20SMb96	1	1	1	1	1	1	1	1	1	1	1	1	1	1	1	1	1	1	1	1	1	1	1	1	1	1	1	1	1	1	1	1	1	1	1	1	1	1	1	1	1	1	1	1	1	1	1	1	1
ACT20SMb97	1	1	1	1	1	1	1	1	1	1	1	1	1	1	1	1	1	1	1	1	1	1	1	1	1	1	1	1	1	1	1	1	1	1	1	1	1	1	1	1	1	1	1	1	1	1	1	1	1
ACT20SMb98	1	1	1	1	1	1	1	1	1	1	1	1	1	1	1	1	1	1	1	1	1	1	1	1	1	1	1	1	1	1	1	0	1	1	1	1	0	0	1	0	0	1	1	1	1	1	1	1	1
ACT20SMb99	1	1	1	1	1	1	1	1	1	1	1	1	1	1	1	1	1	1	1	1	1	1	1	1	1	1	1	1	1	1	1	1	1	1	1	1	1	1	1	1	1	1	1	1	1	1	1	1	1
ACT20SMb9	1	1	1	1	1	1	1	1	1	1	1	1	1	1	1	1	1	1	1	1	1	1	1	1	1	1	1	1	1	1	1	1	1	1	1	1	1	1	1	1	1	1	1	1	1	1	1	1	1
S16LNR0115	1	1	1	1	1	1	1	1	1	1	1	1	1	1	1	1	1	1	1	1	1	1	1	1	1	1	1	1	1	1	1	1	1	1	1	1	1	1	1	1	1	1	1	1	1	1	1	1	1
S16LNR0359	1	1	1	1	1	1	1	1	1	1	1	1	1	1	1	1	1	1	1	1	1	1	1	1	1	1	1	1	1	1	1	1	1	1	1	1	1	1	1	1	1	1	1	1	1	1	1	1	1
S16LNR0370	1	1	1	1	1	1	1	1	1	1	1	1	1	1	1	1	1	1	1	1	1	1	1	1	1	1	1	1	1	1	1	1	1	1	1	1	1	1	1	1	1	1	1	1	1	1	1	1	1
S16LNR0417	1	1	1	1	1	1	1	1	1	1	1	1	1	1	1	1	1	1	1	1	1	1	1	1	1	1	1	1	1	1	1	1	1	1	1	1	1	1	1	1	1	1	1	1	1	1	1	1	1
S16LNR0466	1	1	1	1	1	1	1	1	1	1	1	1	1	1	1	1	1	1	1	1	1	1	1	1	1	1	1	1	1	1	1	1	1	1	1	1	1	1	1	1	1	1	1	1	1	1	1	1	1
S16LNR0771	1	1	1	1	1	1	1	1	1	1	1	1	1	1	1	1	1	1	1	1	1	1	1	1	1	1	1	1	1	1	1	1	1	1	1	1	1	1	1	1	1	1	1	1	1	1	1	1	1
S16LNR0841	1	1	1	1	1	1	1	1	1	1	1	1	1	1	1	1	1	1	1	1	1	1	1	1	1	1	1	1	1	1	1	1	1	1	1	1	1	1	1	1	1	1	1	1	1	1	1	1	1
S16LNR0855	1	1	1	1	1	1	1	1	1	1	1	1	1	1	1	1	1	1	1	1	1	1	1	1	1	1	1	1	1	1	1	1	1	1	1	1	1	1	1	1	1	1	1	1	1	1	1	1	1
S16LNR0948	1	1	1	1	1	1	1	1	1	1	1	1	1	1	1	1	1	1	1	1	1	1	1	1	1	1	1	1	1	1	1	1	1	1	1	1	1	1	1	1	1	1	1	1	1	1	1	1	1
S16LNR0994	1	1	1	1	1	1	1	1	1	1	1	1	1	1	1	1	1	1	1	1	1	1	1	1	1	1	1	1	1	1	1	1	1	1	1	1	1	1	1	1	1	1	1	1	1	1	1	1	1
S16LNR1150	1	1	1	1	1	1	1	1	1	1	1	1	1	1	1	1	1	1	1	1	1	1	1	1	1	1	1	1	1	1	1	1	1	1	1	1	1	1	1	1	1	1	1	1	1	1	1	1	1
S16LNR1340	1	1	1	1	1	1	1	1	1	1	1	1	1	1	1	1	1	1	1	1	1	1	1	1	1	1	1	1	1	1	1	1	1	1	1	1	1	1	1	1	1	1	1	1	1	1	1	1	1
S16LNR1360	1	1	1	1	1	1	1	1	1	1	1	1	1	1	1	1	1	1	1	1	1	1	1	1	1	1	1	1	1	1	1	1	1	1	1	1	1	1	1	1	1	1	1	1	1	1	1	1	1
S16LNR1361	1	1	1	1	1	1	1	1	1	1	1	1	1	1	1	1	1	1	1	1	1	1	1	1	1	1	1	1	1	1	1	1	1	1	1	1	1	1	1	1	1	1	1	1	1	1	1	1	1
S16LNR1414	1	1	1	1	1	1	1	1	1	1	1	1	1	1	1	1	1	1	1	1	1	1	1	1	1	1	1	1	1	1	1	1	1	1	1	1	1	1	1	1	1	1	1	1	1	1	1	1	1
S16LNR1426	1	1	1	1	1	1	1	1	1	1	1	1	1	1	1	1	1	1	1	1	1	1	1	1	1	1	1	1	1	1	1	1	1	1	1	1	1	1	1	1	1	1	0	1	1	1	1	1	1
S16LNR1431	1	1	1	1	1	1	1	1	1	1	1	1	1	1	1	1	1	1	1	1	1	1	1	1	1	1	1	1	1	1	1	1	1	1	1	1	1	1	1	1	1	1	1	1	1	0	1	1	1
S16LNR1494	1	1	1	1	1	1	1	1	1	1	1	1	1	1	1	1	1	1	1	1	1	1	1	1	1	1	1	1	1	1	1	1	1	1	1	1	1	1	1	1	1	1	1	1	1	1	1	1	1
S16LNR1497	1	1	1	1	1	1	1	1	1	1	1	1	1	1	1	1	1	1	1	1	1	1	1	1	1	1	1	1	1	1	1	1	1	1	1	1	1	1	1	1	1	1	1	1	1	1	1	1	1
S16LNR1506	1	1	1	1	1	1	1	1	1	1	1	1	1	1	1	1	1	1	1	1	1	1	1	1	1	1	1	1	1	1	1	1	1	1	1	1	1	1	1	1	1	1	1	1	1	1	1	1	1
S16LNR1651	1	1	1	1	1	1	1	1	1	1	1	1	1	1	1	1	1	1	1	1	1	1	1	1	1	1	1	1	1	1	1	1	1	1	1	1	1	1	1	1	1	1	1	1	1	1	1	1	1
S16LNR1810	1	1	1	1	1	1	1	1	1	1	1	1	1	1	1	1	1	1	1	1	1	1	1	1	1	1	1	1	1	1	1	1	1	1	1	1	1	1	1	1	1	1	1	1	1	1	1	1	1
S16LNR1858	1	1	1	1	1	1	1	1	1	1	1	1	1	1	1	1	1	1	1	1	1	1	1	1	1	1	1	1	1	1	1	1	1	1	1	1	1	1	1	1	1	1	1	1	1	1	1	1	1
S16LNR1861	1	1	1	1	1	1	1	1	1	1	1	1	1	1	1	1	1	1	1	1	1	1	1	1	1	1	0	1	1	1	1	1	1	1	1	1	1	1	1	1	1	1	1	1	1	1	1	1	1
S16LNR2408	1	1	1	1	1	1	1	1	1	1	1	1	1	1	1	1	1	1	1	1	1	1	1	1	1	1	1	1	1	1	1	1	1	1	1	1	1	1	1	1	1	1	1	1	1	1	1	1	1
S16LNR2417	1	1	1	1	1	1	1	1	1	1	1	1	1	1	1	1	1	1	1	1	1	0	0	0	1	1	1	1	0	0	1	1	1	1	1	0	0	0	0	0	0	1	1	1	1	1	0	0	0
S16LNR2433	1	1	1	1	1	1	1	1	1	1	1	1	1	1	1	1	1	1	1	1	1	1	1	1	1	1	1	1	1	1	1	1	1	1	1	1	1	1	1	1	1	1	1	1	1	1	1	1	1
S16LNR2437	1	1	1	1	1	1	1	1	1	1	1	1	1	1	1	1	1	1	1	1	1	1	1	1	1	1	1	1	1	1	1	1	1	1	1	1	1	1	1	1	1	1	1	1	1	1	1	1	1
S17LNR0004	1	1	1	1	1	1	1	1	1	1	1	1	1	1	1	1	1	1	1	1	1	1	1	1	1	1	1	1	1	1	1	1	1	1	1	1	1	1	1	1	1	1	1	1	1	1	1	1	1
S17LNR0082	1	1	1	1	1	1	1	1	1	1	1	1	1	1	1	1	1	1	1	1	1	1	1	1	1	1	1	1	1	1	1	1	1	1	1	1	1	1	1	1	1	1	1	1	1	1	1	1	1
S17LNR0111	1	1	1	1	1	1	1	1	1	1	1	1	1	1	1	1	1	1	1	1	1	1	1	1	1	1	1	1	1	1	1	1	1	1	1	1	1	1	1	1	1	1	1	2	1	1	1	1	1
S17LNR0222	1	1	1	1	1	1	1	1	1	1	1	1	1	1	1	1	1	1	1	1	1	1	1	1	1	1	1	1	1	1	1	1	1	1	1	1	1	1	1	1	1	1	1	1	1	1	1	1	1
S17LNR0223	1	1	1	1	1	1	1	1	1	1	1	1	1	1	1	1	1	1	1	1	1	1	1	1	1	1	1	1	1	1	1	1	1	1	1	1	1	1	1	1	1	1	1	1	1	1	1	1	1
S17LNR0302	1	1	1	1	1	1	1	1	1	1	1	1	1	1	1	1	1	1	1	1	1	1	1	1	1	1	1	1	1	1	1	1	1	1	1	1	1	1	1	1	1	1	1	1	1	1	1	1	1
S17LNR0430	1	1	1	1	1	1	1	1	1	1	1	1	1	1	1	1	1	1	1	1	1	1	1	1	1	1	1	1	1	1	1	1	1	1	1	1	1	1	1	1	1	1	1	1	1	1	1	1	1
S17LNR0491	1	1	1	1	1	1	1	1	1	1	1	1	1	1	1	1	1	1	1	1	1	1	1	1	1	1	1	1	1	1	1	1	1	1	1	1	1	1	1	1	1	1	1	1	1	1	1	1	1
S17LNR0493	1	1	1	1	1	1	1	1	1	1	1	1	1	1	1	1	1	1	1	1	1	1	1	1	1	1	1	1	1	1	1	1	1	1	1	1	1	1	1	1	1	1	1	1	1	1	1	1	1
S17LNR0496	1	1	1	1	1	1	1	1	1	1	1	1	1	1	1	1	1	1	1	1	1	1	1	1	1	1	1	1	1	1	1	1	1	1	1	1	1	1	1	1	1	1	1	1	1	1	1	1	1
S17LNR0522	1	1	1	1	1	1	1	1	1	1	1	1	1	1	1	1	1	1	1	1	1	1	1	1	1	1	1	1	1	1	1	1	1	1	1	1	1	1	1	1	1	1	1	1	1	1	1	1	1
S17LNR0528	1	1	1	1	1	1	1	1	1	1	1	1	1	1	1	1	1	1	1	1	1	1	1	1	1	1	1	1	1	1	1	1	1	1	1	1	1	1	1	1	1	1	1	1	1	1	1	1	1
S17LNR0564	1	1	1	1	1	1	1	1	1	1	1	1	1	1	1	1	1	1	1	1	1	1	1	1	1	1	1	1	1	1	1	1	1	1	1	1	1	1	1	1	1	1	1	1	1	1	1	1	1
S17LNR0574	1	1	1	1	1	1	1	1	1	1	1	1	1	1	1	1	1	1	1	1	1	1	1	1	1	1	1	1	1	1	1	1	1	1	1	1	1	1	1	1	1	1	1	1	1	1	1	1	1
S17LNR0605	1	1	1	1	1	1	1	1	1	1	1	1	1	1	1	1	1	1	1	1	1	1	1	1	1	1	1	1	1	1	1	1	1	1	1	1	1	1	1	1	1	1	1	1	1	1	1	1	1
S17LNR0709	1	1	1	1	1	1	1	1	1	1	1	1	1	1	1	1	1	1	1	1	1	1	1	1	1	1	1	1	1	1	1	1	1	1	1	1	1	1	1	1	1	1	1	1	1	1	1	1	1
S17LNR0887	1	1	1	1	1	1	1	1	1	1	1	1	1	1	1	1	1	1	1	1	1	1	1	1	1	1	1	1	1	1	1	1	1	1	1	1	1	1	1	1	1	1	1	1	1	1	1	1	1
S17LNR0943	1	1	1	1	1	1	1	1	1	1	1	1	1	1	1	1	1	1	1	1	1	1	1	1	1	1	1	1	1	1	1	1	1	1	1	1	1	1	1	1	1	1	1	1	1	1	1	1	1
S17LNR0975	1	1	1	1	1	1	1	1	1	1	1	1	1	1	1	1	1	1	1	1	1	1	1	1	1	1	1	1	1	1	1	1	1	1	1	1	1	1	1	1	1	1	1	1	1	1	1	1	1
S17LNR0992	1	1	1	1	1	1	1	1	1	1	1	1	1	1	1	1	1	1	1	1	1	1	1	1	1	1	1	1	1	1	1	1	1	1	1	1	1	1	1	1	1	1	1	1	1	1	1	1	1
S17LNR1077	1	1	1	1	1	1	1	1	1	1	1	1	1	1	1	1	1	1	1	1	1	1	1	1	1	1	1	1	1	1	1	1	1	1	1	1	1	1	1	1	1	1	1	1	1	1	1	1	1
S17LNR1099	1	1	1	1	1	1	1	1	1	1	1	1	1	1	1	1	1	1	1	1	1	1	1	1	1	1	1	1	1	1	1	1	1	1	1	1	1	1	1	1	1	1	1	1	1	1	1	1	1
S17LNR1272	1	1	1	1	1	1	1	1	1	1	1	1	1	1	1	1	1	1	1	1	1	1	1	1	1	1	1	1	1	1	1	1	1	1	1	1	1	1	1	1	1	1	1	1	1	1	1	1	1
S17LNR1555	1	1	1	1	1	1	1	1	1	1	1	1	1	1	1	1	1	1	1	1	1	1	1	1	1	1	1	1	1	1	1	1	1	1	1	1	1	1	1	1	1	1	1	1	1	1	1	1	1
S17LNR1583	1	1	1	1	1	1	1	1	1	1	1	1	1	1	1	1	1	1	1	1	1	1	1	1	1	1	1	1	1	1	1	1	1	1	1	1	1	1	1	1	1	1	1	1	1	1	1	1	1
S17LNR1605	1	1	1	1	1	1	1	1	1	1	1	1	1	1	1	1	1	1	1	1	1	1	1	1	0	1	1	1	1	1	1	1	1	1	1	1	1	1	1	1	1	1	1	1	1	1	1	1	1
S17LNR1689	1	1	1	1	1	1	1	1	1	1	1	1	1	1	1	1	1	1	1	1	1	1	1	1	1	1	1	1	1	1	1	1	1	1	1	1	1	1	1	1	1	1	1	1	1	1	1	1	1
S17LNR1817	1	1	1	1	1	1	1	1	1	1	1	1	1	1	1	1	1	1	1	1	1	1	1	1	1	1	1	1	1	1	1	1	1	1	1	1	1	1	1	1	1	1	1	1	1	1	1	1	1
S17LNR1873	1	1	1	1	1	1	1	1	1	1	1	1	1	1	1	1	1	1	1	1	1	1	1	1	1	1	1	1	1	1	1	1	1	1	1	1	1	1	1	1	1	1	1	1	1	1	1	1	1
S17LNR2085	2	2	2	2	2	2	1	1	1	1	1	1	1	1	1	1	1	1	1	1	1	1	1	1	1	1	1	1	1	1	1	1	1	1	1	1	1	1	1	1	1	1	1	2	1	1	1	1	1
S18LNR0089	1	1	1	1	1	1	1	1	1	1	1	1	1	1	1	1	1	1	1	1	1	1	1	1	1	1	1	1	1	1	1	1	1	1	1	1	1	1	1	1	1	1	1	1	1	1	1	1	1
S18LNR0214	1	1	1	1	1	1	1	1	1	1	1	1	1	1	1	1	1	1	1	1	1	1	1	1	1	1	1	1	1	1	1	1	1	1	1	1	1	1	1	1	1	1	1	1	1	1	1	1	1
S18LNR0382	1	1	1	1	1	1	1	1	1	1	1	1	1	1	1	1	1	1	1	1	1	1	1	1	1	1	1	1	1	1	1	1	1	1	1	1	1	1	1	1	1	1	1	1	1	1	1	1	1
S18LNR0512	1	1	1	1	1	1	1	1	1	1	1	1	1	1	1	1	1	1	1	1	1	1	1	1	1	1	1	1	1	1	1	1	1	1	1	1	1	1	1	1	1	1	1	1	1	1	1	1	1
S18LNR0515	1	1	1	1	1	1	1	1	1	1	1	1	1	1	1	1	1	1	1	1	1	1	1	1	1	1	1	1	1	1	1	1	1	1	1	1	1	1	1	1	1	1	1	1	1	1	1	1	1
S18LNR0574	1	1	1	1	1	1	1	1	1	1	1	1	1	1	1	1	1	1	1	1	1	1	1	1	1	1	1	1	1	1	1	1	1	1	1	1	1	1	1	1	1	1	1	1	1	1	1	1	1
S18LNR0604	1	1	1	1	1	1	1	1	1	1	1	1	1	1	1	1	1	1	1	1	1	1	1	1	1	1	1	1	1	1	1	1	1	1	1	1	1	1	1	1	1	1	1	1	1	1	1	1	1
S18LNR0642	1	1	1	1	1	1	1	1	1	1	1	1	1	1	1	1	1	1	1	1	1	1	1	1	1	1	1	1	1	1	1	1	1	1	1	1	1	1	1	1	1	1	1	1	1	1	1	1	1
S18LNR1142	1	1	1	1	1	1	1	1	1	1	1	1	1	1	1	1	1	1	1	1	1	1	1	1	1	1	1	1	1	1	1	1	1	1	1	1	1	1	1	1	1	1	1	1	1	1	1	1	1
S18LNR1211	1	1	1	1	1	1	1	1	1	1	1	1	1	1	1	1	1	1	1	1	1	1	1	1	1	1	1	1	1	1	1	1	1	1	1	1	1	1	1	1	1	1	1	1	1	1	1	1	1
S18LNR1265	1	1	1	1	1	1	1	1	1	1	1	1	1	1	1	1	1	1	1	1	1	1	1	1	1	1	1	1	1	1	1	1	1	1	1	1	1	1	1	1	1	1	1	1	1	1	1	1	1
S18LNR1281	1	1	1	1	1	1	1	1	1	1	1	1	1	1	1	1	1	1	1	1	1	1	1	1	1	1	1	1	1	1	1	1	1	1	1	1	1	1	1	1	1	1	1	1	1	1	1	1	1
S18LNR1287	1	1	1	1	1	1	1	1	1	1	1	1	1	1	1	1	1	1	1	1	1	1	1	1	1	1	1	1	1	1	1	1	1	1	1	1	1	1	1	1	1	1	1	1	1	0	1	1	1
S18LNR1349	1	1	1	1	1	1	1	1	1	1	1	1	1	1	1	1	1	1	1	1	1	1	1	1	1	1	1	1	1	1	1	1	1	1	1	1	1	1	1	1	1	1	1	1	1	1	1	1	1
S18LNR1450	1	1	1	1	1	1	1	1	1	1	1	1	1	1	1	1	1	1	1	1	1	1	1	1	1	1	1	1	1	1	1	1	1	1	1	1	1	1	1	1	1	1	1	1	1	1	1	1	1
S18LNR1485	1	1	1	1	1	1	1	0	1	1	1	1	1	1	1	1	1	1	1	1	1	1	1	1	1	1	1	1	1	1	1	1	1	1	1	1	1	1	1	1	1	1	1	1	1	1	1	1	1
S18LNR1553	1	1	1	1	1	1	1	1	1	1	1	1	1	1	1	1	1	1	1	1	1	1	1	1	1	1	1	1	1	1	1	1	1	1	1	1	1	1	1	1	1	1	1	1	1	1	1	1	1
S18LNR1815	1	1	1	1	1	1	1	1	1	1	1	1	1	1	1	1	1	1	1	1	1	1	1	1	1	1	1	1	1	1	1	1	1	1	1	1	1	1	1	1	1	1	1	1	1	2	1	1	1
S18LNR1821	1	1	1	1	1	1	1	1	1	1	1	1	1	1	1	1	1	1	1	1	1	1	1	1	1	1	1	1	1	1	1	1	1	1	1	1	1	1	1	1	1	1	1	1	1	1	1	1	1
S18LNR1828	1	1	1	1	1	1	1	1	1	1	1	1	1	1	1	1	1	1	1	1	1	1	1	1	1	1	1	1	1	1	1	1	1	1	1	1	1	1	1	1	1	1	1	1	1	1	1	1	1
S18LNR1829	1	1	1	1	1	1	1	1	1	1	1	1	1	1	1	1	1	1	1	1	1	1	1	1	1	1	1	1	1	1	1	1	1	1	1	1	1	1	1	1	1	1	1	1	1	1	1	1	1
S18LNR1853	1	1	1	1	1	1	1	1	1	1	1	1	1	1	1	1	1	1	1	1	1	1	1	1	1	1	1	1	1	1	1	1	1	1	1	1	1	1	1	1	1	1	1	1	1	1	1	1	1
S18LNR1877	1	1	1	1	1	1	1	1	1	1	1	1	1	1	1	1	1	1	1	1	1	1	1	1	1	1	1	1	1	1	1	1	1	1	1	1	1	1	1	1	1	1	1	1	1	1	1	1	1
S18LNR1879	1	1	1	1	1	1	1	1	1	1	1	1	1	1	1	1	1	1	1	1	1	1	1	1	1	1	1	1	1	1	1	1	1	1	1	1	1	1	1	1	1	1	1	1	1	1	1	1	1
S18LNR2123	1	1	1	1	1	1	1	1	1	1	1	1	1	1	1	1	1	1	1	1	1	1	1	1	1	1	1	1	1	1	1	1	1	1	1	1	1	1	1	1	1	1	1	1	1	1	1	1	1
S18LNR2334	1	1	1	1	1	1	1	1	1	1	1	1	1	1	1	1	1	1	1	1	1	1	1	1	1	1	1	1	1	1	1	1	1	1	1	1	1	1	1	1	1	1	1	1	1	1	1	1	1
S19LNR0021	1	1	1	1	1	1	1	1	1	1	1	1	1	1	1	1	1	1	1	1	1	1	1	1	1	1	1	1	1	1	1	1	1	1	1	1	1	1	1	1	1	1	1	1	1	1	1	1	1
S19LNR0094	1	1	1	1	1	1	1	1	1	1	1	1	1	1	1	1	1	1	1	1	1	1	1	1	1	1	1	1	1	1	1	1	1	1	1	1	1	1	1	1	1	1	1	1	1	2	1	1	1
S19LNR0215	1	1	1	1	1	1	1	1	1	1	1	1	1	1	1	1	1	1	1	1	1	1	1	1	1	1	1	1	1	1	1	1	1	1	1	1	1	1	1	1	1	1	1	1	1	1	1	1	1
S19LNR0239	1	1	1	1	1	1	1	1	1	1	1	1	1	1	1	1	1	1	1	1	1	1	1	1	1	1	1	1	1	1	1	1	1	1	1	1	1	1	1	1	1	1	1	1	1	1	1	1	1
S19LNR0321	1	1	1	1	1	1	1	1	1	1	1	1	1	1	1	1	1	1	1	1	1	1	1	1	1	1	1	1	1	1	1	1	1	1	1	1	1	1	1	1	1	1	1	1	1	1	1	1	1
S19LNR0492	1	1	1	1	1	1	1	1	1	1	1	1	1	1	1	1	1	1	1	1	1	1	1	1	1	1	1	1	1	1	1	1	1	1	1	1	1	1	1	1	1	1	1	1	1	1	1	1	1
S19LNR0519	1	1	1	1	1	1	1	1	1	1	1	1	1	1	1	1	1	1	1	1	1	1	1	1	1	1	1	1	1	1	1	1	1	1	1	1	1	1	1	1	1	1	1	1	1	1	1	1	1
S19LNR0567	1	1	1	1	1	1	1	1	1	1	1	1	1	1	1	1	1	1	1	1	1	1	1	1	1	1	1	1	1	1	1	1	1	1	1	1	1	1	1	1	1	1	1	1	1	1	1	1	1
S19LNR0596	1	1	1	1	1	1	1	1	1	1	1	1	1	1	1	1	1	1	1	1	1	1	1	1	1	1	1	1	1	1	1	1	1	1	1	1	1	1	1	1	1	1	1	1	1	1	1	1	1
S19LNR0640	1	1	1	1	1	1	1	1	1	1	1	1	1	1	1	1	1	1	1	1	1	1	1	1	1	1	1	1	1	1	1	1	1	1	1	1	1	1	1	1	1	1	1	1	1	1	1	1	1
S19LNR0656	1	1	1	1	1	1	1	1	1	1	1	1	1	1	1	1	1	1	1	1	1	1	1	1	1	1	1	1	1	1	1	1	1	1	1	1	1	1	1	1	1	1	1	1	1	1	1	1	1
S19LNR0810	1	1	1	1	1	1	1	1	1	1	1	1	1	1	1	1	1	1	1	1	1	1	1	1	1	1	1	1	1	1	1	1	1	1	1	1	1	1	1	1	1	1	1	1	1	1	1	1	1
S19LNR0814	1	1	1	1	1	1	1	1	1	1	1	1	1	1	1	1	1	1	1	1	1	1	1	1	1	1	1	1	1	1	1	1	1	1	1	1	1	1	1	1	1	1	1	1	1	1	1	1	1
S19LNR0825	1	1	1	1	1	1	1	1	1	1	1	1	1	1	1	1	1	1	1	1	1	1	1	1	1	1	1	1	1	1	1	1	1	1	1	1	1	1	1	1	1	1	1	1	1	1	1	1	1
S19LNR0854	2	2	2	2	2	2	1	1	1	1	1	1	1	1	1	1	1	1	1	1	1	1	1	1	1	1	1	1	1	1	1	1	1	1	1	1	1	1	1	1	1	1	1	2	1	1	1	1	1
S19LNR0882	1	1	1	1	1	1	1	1	1	1	1	1	1	1	1	1	1	1	1	1	1	1	1	1	1	1	1	1	1	1	1	1	1	1	1	1	1	1	1	1	1	1	1	1	1	1	1	1	1
S19LNR1025	1	1	1	1	1	1	1	1	1	1	1	1	1	1	1	1	1	1	1	1	1	1	1	1	1	1	1	1	1	1	1	1	1	1	1	1	1	1	1	1	1	1	1	1	1	1	1	1	1
S19LNR1097	1	1	1	1	1	1	1	1	1	1	1	1	1	1	1	1	1	1	1	1	1	1	1	1	1	1	1	1	1	1	1	1	1	1	1	1	1	1	1	1	1	1	1	1	1	1	1	1	1
S19LNR1153	1	1	1	1	1	1	1	1	1	1	1	1	1	1	1	1	1	1	1	1	1	1	1	1	1	1	1	1	1	1	1	1	1	1	1	1	1	1	1	1	1	1	1	1	1	1	1	1	1
S19LNR1294	1	1	1	1	1	1	1	1	1	1	1	1	1	1	1	1	1	1	1	1	1	1	1	1	1	1	1	1	1	1	1	1	1	1	1	1	1	1	1	1	1	1	1	1	1	1	1	1	1
S19LNR1340	1	1	1	1	1	1	1	1	1	1	1	1	1	1	1	1	1	1	1	1	1	1	1	1	1	1	1	1	1	1	1	1	1	1	1	1	1	1	1	1	1	1	1	1	1	1	1	1	1
S19LNR1562	1	1	1	1	1	1	1	1	1	1	1	1	1	1	1	1	1	1	1	1	1	1	1	1	1	1	1	1	1	1	1	1	1	1	1	1	1	1	1	1	1	1	1	1	1	1	1	1	1
S19LNR1698	1	1	1	1	1	1	1	1	1	1	1	1	1	1	1	1	1	1	1	1	1	1	1	1	1	1	1	1	1	1	1	1	1	1	1	1	1	1	1	1	1	1	1	1	1	1	1	1	1
S19LNR1916	1	1	1	1	1	1	1	1	1	1	1	1	1	1	1	1	1	1	1	1	1	1	1	1	1	1	1	1	1	1	1	1	1	1	1	1	1	1	1	1	1	1	1	1	1	1	1	1	1
S19LNR1937	1	1	1	1	1	1	1	1	1	1	1	1	1	1	1	1	1	1	1	1	1	1	1	1	1	1	1	1	1	1	1	1	1	1	1	1	1	1	1	1	1	1	1	1	1	1	1	1	1
S19LNR2158	1	1	1	1	1	1	1	1	1	1	1	1	1	1	1	1	1	1	1	1	1	1	1	1	1	1	1	1	1	1	1	1	1	1	1	1	1	1	1	1	1	1	1	1	1	1	1	1	1
S20LNR0047	1	1	1	1	1	1	1	1	1	1	1	1	1	1	1	1	1	1	1	1	1	1	1	1	1	1	1	1	1	1	1	1	1	1	1	1	1	1	1	1	1	1	1	1	1	1	1	1	1
S20LNR0056	1	1	1	1	1	1	1	1	1	1	1	1	1	1	1	1	1	1	1	1	1	1	1	1	1	1	1	1	1	1	1	1	1	1	1	1	1	1	1	1	1	1	1	1	1	1	1	1	1
S20LNR0197	1	1	1	1	1	1	1	1	1	1	1	1	1	1	1	1	1	1	1	1	1	1	1	1	1	1	1	1	1	1	1	1	1	1	1	1	1	1	1	1	1	1	1	1	1	2	1	1	1
S20LNR0257	1	1	1	1	1	1	1	1	1	1	1	1	1	1	1	1	1	1	1	1	1	1	1	1	1	1	1	1	1	1	1	1	1	1	1	1	1	1	1	1	1	1	1	1	1	1	1	1	1
S20LNR0293	1	1	1	1	1	1	1	1	1	1	1	1	1	1	1	1	1	1	1	1	1	1	1	1	1	1	1	1	1	1	1	1	1	1	1	1	1	1	1	1	1	1	1	1	1	1	1	1	1
S20LNR0317	1	1	1	1	1	1	1	1	1	1	1	1	1	1	1	1	1	1	1	1	1	1	1	1	1	1	1	1	1	1	1	1	1	1	1	1	1	1	1	1	1	1	1	1	1	1	1	1	1
S20LNR0424	1	1	1	1	1	1	1	1	1	1	1	1	1	1	1	1	1	1	1	1	1	1	1	1	1	1	1	1	1	1	1	1	1	1	1	1	1	1	1	1	1	1	1	1	1	1	1	1	1
S20LNR0443	1	1	1	1	1	1	1	1	1	1	1	1	1	1	1	1	1	1	1	1	1	1	1	1	1	1	1	1	1	1	1	1	1	1	1	1	1	1	1	1	1	1	1	1	1	1	1	1	1
S20LNR0551	1	1	1	1	1	1	1	1	1	1	1	1	1	1	1	1	1	1	1	1	1	1	1	1	1	1	1	1	1	1	1	1	1	1	1	1	1	1	1	1	1	1	1	1	1	1	1	1	1
S20LNR0591	1	1	1	1	1	1	1	1	1	1	1	1	1	1	1	1	1	1	1	1	1	1	1	1	1	1	1	1	1	1	1	1	1	1	1	1	1	1	1	1	1	1	1	1	1	1	1	1	1
S20LNR0635	1	1	1	1	1	1	1	1	1	1	1	1	1	1	1	1	1	1	1	1	1	1	1	1	1	1	1	1	1	1	1	1	1	1	1	1	1	1	1	1	1	1	1	1	1	1	1	1	1
S20LNR0638	1	1	1	1	1	1	1	1	1	1	1	1	1	1	1	1	1	1	1	1	1	1	1	1	1	1	1	1	1	1	1	1	1	1	1	1	1	1	1	1	1	1	1	1	1	1	1	1	1
S20LNR0640	1	1	1	1	1	1	1	1	1	1	1	1	1	1	1	1	1	1	1	1	1	1	1	1	1	1	1	1	1	1	1	1	1	1	1	1	1	1	1	1	1	1	1	1	1	1	1	1	1
S20LNR0699	1	1	1	1	1	1	1	1	1	1	1	1	1	1	1	1	1	1	1	1	1	1	1	1	1	1	1	1	1	1	1	1	1	1	1	1	1	1	1	1	1	1	1	1	1	1	1	1	1
S20LNR0776	1	1	1	1	1	1	1	1	1	1	1	1	1	1	1	1	1	1	1	1	1	1	1	1	1	1	1	1	1	1	1	1	1	1	1	1	1	1	1	1	1	1	1	1	1	1	1	1	1
S20LNR0836	1	1	1	1	1	1	1	1	1	1	1	1	1	1	1	1	1	1	1	1	1	1	1	1	1	1	1	1	1	1	1	1	1	1	1	1	1	1	1	1	1	1	1	1	1	1	1	1	1
S20LNR0837	1	1	1	1	1	1	1	1	1	1	1	1	1	1	1	1	1	1	1	1	1	1	1	1	1	1	1	1	1	1	1	1	1	1	1	1	1	1	1	1	1	1	1	1	1	1	1	1	1
S20LNR0900	1	1	1	1	1	1	1	1	1	1	1	1	1	1	1	1	1	1	1	1	1	1	1	1	1	1	1	1	1	1	1	1	1	1	1	1	1	1	1	1	1	1	1	1	1	1	1	1	1
S20LNR0962	1	1	1	1	1	1	1	1	1	1	1	1	1	1	1	1	1	1	1	1	1	1	1	1	1	1	1	1	1	1	1	1	1	1	1	1	1	1	1	1	1	1	1	1	1	1	1	1	1
S20LNR1438	1	1	1	1	1	1	1	1	1	1	1	1	1	1	1	1	1	1	1	1	1	1	1	1	1	1	1	1	1	1	1	1	1	1	1	1	1	1	1	1	1	1	1	1	1	1	1	1	1
S20LNR1536	1	1	1	1	1	1	1	1	1	1	1	1	1	1	1	1	1	1	1	1	1	1	1	1	1	1	1	1	1	1	1	1	1	1	1	1	1	1	1	1	1	1	1	1	1	1	1	1	1
S20LNR1539	1	1	1	1	1	1	1	1	1	1	1	1	1	1	1	1	1	1	1	1	1	1	1	1	1	1	1	1	1	1	1	1	1	1	1	1	1	1	1	1	1	1	1	1	1	1	1	1	1
S20LNR1557	1	1	1	1	1	1	1	1	1	1	1	1	1	1	1	1	1	1	1	1	1	1	1	1	1	1	1	1	1	1	1	1	1	1	1	1	1	1	1	1	1	1	1	1	1	1	1	1	1
S20LNR1667	1	1	1	1	1	1	1	1	1	1	1	1	1	1	1	1	1	1	1	1	1	1	1	1	1	1	1	1	1	1	1	1	1	1	1	1	1	1	1	1	1	1	1	1	1	1	1	1	1
S20LNR1681	1	1	1	1	1	1	1	1	1	1	1	1	1	1	1	1	1	1	1	1	1	1	1	1	1	1	1	1	1	1	1	1	1	1	1	1	1	1	1	1	1	1	1	1	1	1	1	1	1
S20LNR1703	1	1	1	1	1	1	1	1	1	1	1	1	1	1	1	1	1	1	1	1	1	1	1	1	1	1	1	1	1	1	1	1	1	1	1	1	1	1	1	1	1	1	1	1	1	1	1	1	1
S20LNR1754	1	1	1	1	1	1	1	1	1	1	1	1	1	1	1	1	1	1	1	1	1	1	1	1	1	1	1	1	1	1	1	1	1	1	1	1	1	1	1	1	1	1	1	1	1	1	1	1	1
S20LNR1755	1	1	1	1	1	1	1	1	1	1	1	1	1	1	1	1	1	1	1	1	1	1	1	1	1	1	1	1	1	1	1	1	1	1	1	1	1	1	1	1	1	1	1	1	1	1	1	1	1
2019LSAL02497	1	1	1	1	1	1	1	1	1	1	1	1	1	1	1	1	1	1	1	1	1	1	1	1	1	1	1	1	1	1	1	1	1	1	1	1	1	1	1	1	1	1	1	1	1	1	1	1	1
2020LSAL06084	1	1	1	1	1	1	1	1	1	1	1	1	1	1	1	1	1	1	1	1	1	1	1	1	1	1	1	1	1	1	1	1	1	1	1	1	1	1	1	1	1	1	1	1	1	1	1	1	1
2021LSAL01652	1	1	1	1	1	1	1	1	1	1	1	1	1	1	1	1	1	1	1	1	1	1	1	1	1	1	1	1	1	1	1	1	1	1	1	1	1	1	1	1	1	1	1	1	1	1	1	1	1
2021LSAL01666	1	1	1	1	1	1	1	1	1	1	1	1	1	1	1	1	1	1	1	1	1	1	1	1	1	1	1	1	1	1	1	1	1	1	1	1	1	1	1	1	1	1	1	1	1	1	1	1	1
2020LSAL05218	1	1	1	1	1	1	1	1	1	1	1	1	1	1	1	1	1	1	1	1	1	1	1	1	1	1	1	1	1	1	1	1	1	1	1	1	1	1	1	1	1	1	1	1	1	1	1	1	1
2020LSAL05251	1	1	1	1	1	1	1	1	1	1	1	1	1	1	1	1	1	1	1	1	1	1	1	1	1	1	1	1	1	1	1	1	1	1	1	1	1	1	1	1	1	1	1	1	1	1	1	1	1
2020LSAL05266	2	2	2	2	2	2	1	1	1	1	1	1	1	1	1	1	1	1	1	1	1	1	1	1	1	1	1	1	1	1	1	1	1	1	1	1	1	1	1	1	1	1	1	2	1	1	1	1	1
2021LSAL01695	1	1	1	1	1	1	1	1	1	1	1	1	1	1	1	1	1	1	1	1	1	1	1	1	1	1	1	1	1	1	1	1	1	1	1	1	1	1	1	1	1	1	1	1	1	1	1	1	1
2021LSAL01641	1	1	1	1	1	1	1	1	1	1	1	1	1	1	1	1	1	1	1	1	1	1	1	1	1	1	1	1	1	1	1	1	1	1	1	1	1	1	1	1	1	1	1	1	1	1	1	1	1
2021LSAL01693	1	1	1	1	1	1	1	1	1	1	1	1	1	1	1	1	1	1	1	1	1	1	1	1	1	1	1	1	1	1	1	1	1	1	1	1	1	1	1	1	1	1	1	1	1	1	1	1	1
2021LSAL01686	1	1	1	1	1	1	1	1	1	1	1	1	1	1	1	1	1	1	1	1	1	1	1	1	1	1	1	1	1	1	1	1	1	1	1	1	1	1	1	1	1	1	1	1	1	1	1	1	1
2020LSAL03209	1	1	1	1	1	1	1	1	1	1	1	1	1	1	1	1	1	1	1	1	1	1	1	1	1	1	1	1	1	1	1	1	1	1	1	1	1	1	1	1	1	1	1	1	1	1	1	1	1
2020LSAL02623	1	1	1	1	1	1	1	1	1	1	1	1	1	1	1	1	1	1	1	1	1	1	1	1	1	1	1	1	1	1	1	1	1	1	1	1	1	1	1	1	1	1	1	1	1	1	1	1	1
2021LSAL01513	1	1	1	1	1	1	1	1	1	1	1	1	1	1	1	1	1	1	1	1	1	1	1	1	1	1	1	1	1	1	1	1	1	1	1	1	1	1	1	1	1	1	1	1	1	1	1	1	1
2020LSAL02642	1	1	1	1	1	1	1	1	1	1	1	1	1	1	1	1	1	1	1	1	1	1	1	1	1	1	1	1	1	1	1	1	1	1	1	1	1	1	1	1	1	1	1	1	1	1	1	1	1
2021LSAL01517	1	1	1	1	1	1	1	1	1	1	1	1	1	1	1	1	1	1	1	1	1	1	1	1	1	1	1	1	1	1	1	1	1	1	1	1	1	1	1	1	1	1	1	1	1	1	1	1	1
2020LSAL10190	1	1	1	1	1	1	1	1	1	1	1	1	1	1	1	1	1	1	1	1	1	1	1	1	1	1	1	1	1	1	1	1	1	1	1	1	1	1	1	1	1	1	1	1	1	1	1	1	1
2020LSAL04960	1	1	1	1	1	1	1	1	1	1	1	1	1	1	1	1	1	1	1	1	1	1	1	1	1	1	1	1	1	1	1	1	1	1	1	1	1	1	1	1	1	1	1	1	1	1	1	1	1
2019LSAL08268	1	1	1	1	1	1	1	1	1	1	1	1	1	1	1	1	1	1	1	1	1	1	1	1	1	1	1	1	1	1	1	1	1	1	1	1	1	1	1	1	1	1	1	1	1	1	1	1	1
2020LSAL04953	1	1	1	1	1	1	1	1	1	1	1	1	1	1	1	1	1	1	1	1	1	1	1	1	1	1	1	1	1	1	1	1	1	1	1	1	1	1	1	1	1	1	1	1	1	1	1	1	1
2021LSAL06158	1	1	1	1	1	1	1	1	1	1	1	1	1	1	1	1	1	1	1	1	1	1	1	1	1	1	1	1	1	1	1	1	1	1	1	1	1	1	1	1	1	1	1	1	1	1	1	1	1
2021LSAL06159	1	1	1	1	1	1	1	1	1	1	1	1	1	1	1	1	1	1	1	1	1	1	1	1	1	1	1	1	1	1	1	1	1	1	1	1	1	1	1	1	1	1	1	1	1	1	1	1	1
2021LSAL06162	1	1	1	1	1	1	1	1	1	1	1	1	1	1	1	1	1	1	1	1	1	1	1	1	1	1	1	1	1	1	1	1	1	1	1	1	1	1	1	1	1	1	1	1	1	1	1	1	1
2019LSAL01500	1	1	1	1	1	1	1	1	1	1	1	1	1	1	1	1	1	1	1	1	1	1	1	1	1	1	1	1	1	1	1	1	1	1	1	1	1	1	1	1	1	1	1	1	1	1	1	1	1
2021LSAL06165	1	1	1	1	1	1	1	1	1	1	1	1	1	1	1	1	1	1	1	1	1	1	1	1	1	1	1	1	1	1	1	1	1	1	1	1	1	1	1	1	1	1	1	1	1	1	1	1	1
2021LSAL06166	1	1	1	1	1	1	1	1	1	1	1	1	1	1	1	1	1	1	1	1	1	1	1	1	1	1	1	1	1	1	1	1	1	1	1	1	1	1	1	1	1	1	1	1	1	1	1	1	1
[truncated: 54 more columns]

## Sheet: ResFinder
ID	aac(3)-IIa_1	aac(6')-Iaa_1_NC	ant(3'')-Ia_1	aph(3')-Ia_3	aph(6)-Id_1	blaTEM-1B_1	sul1_5	sul2_2	tet(A)_6	dfrA14_5	dfrA1_8
ACT1917913	0	1	0	0	0	0	0	0	0	0	0
ACT1917914	0	1	0	0	0	0	0	0	0	0	0
ACT1917915	0	1	0	0	0	0	0	0	0	0	0
ACT1917916	0	1	0	0	0	0	0	0	0	0	0
ACT1917918	0	1	0	0	0	0	0	0	0	0	0
ACT1917919	0	1	0	0	0	0	0	0	0	0	0
ACT1917922	0	1	0	0	0	0	0	0	0	0	0
ACT1917923	0	1	0	0	0	0	0	0	0	0	0
ACT1919833	0	1	0	0	0	0	0	0	0	0	0
ACT1919835	0	1	0	0	0	0	0	0	0	0	0
ACT1919836	0	1	0	0	0	0	0	0	0	0	0
ACT1919838	0	1	0	0	0	0	0	0	0	0	0
ACT1919841	0	1	0	0	0	0	0	0	0	0	0
ACT1919842	0	1	0	0	0	0	0	0	0	0	0
ACT1919844	0	1	0	0	0	0	0	0	0	0	0
ACT1919845	0	1	0	0	0	0	0	0	0	0	0
ACT1919849	1	1	0	0	0	0	0	0	0	0	0
ACT1919850	0	1	0	0	0	0	0	0	0	0	0
ACT1919851	0	1	0	0	0	0	0	0	0	0	0
ACT1919852	0	1	0	0	0	0	0	0	0	0	0
ACT1919890	0	1	0	0	0	0	0	0	0	0	0
ACT1919891	0	1	0	0	0	0	0	0	0	0	0
ACT1919892	0	1	0	0	0	0	0	0	0	0	0
ACT1919893	0	1	0	0	0	0	0	0	0	0	0
ACT1919894	0	1	0	0	0	0	0	0	0	0	0
ACT1919895	0	1	0	0	0	0	0	0	0	0	0
ACT1919896	0	1	0	0	0	0	0	0	0	0	0
ACT1919897	0	1	0	0	0	0	0	0	0	0	0
ACT1919905	0	1	0	0	0	0	0	0	0	0	0
ACT1919906	0	1	0	0	0	0	0	0	0	0	0
ACT1919908	0	1	0	0	0	0	0	0	0	0	0
ACT1919909	0	1	0	0	0	0	0	0	0	0	0
ACT1919910	0	1	0	0	0	0	0	0	0	0	0
ACT1919911	0	1	0	0	0	0	0	0	0	0	0
ACT1919912	0	1	0	0	0	0	0	0	0	0	0
ACT1919917	0	1	0	0	0	0	0	0	0	0	0
ACT1919918	0	1	0	0	0	0	0	0	0	0	0
ACT1919926	0	1	0	0	0	0	0	0	0	0	0
ACT1919928	0	1	0	0	0	0	0	0	0	0	0
ACT1919929	0	1	0	0	0	0	0	0	0	0	0
ACT1920264	0	1	0	0	0	0	0	0	0	0	0
ACT1920265	0	1	0	0	0	0	0	0	0	0	0
ACT1920267	0	1	0	0	0	0	0	0	0	0	0
ACT20SMb100	0	1	0	0	0	0	0	0	0	0	0
ACT20SMb101	0	1	0	0	0	0	0	0	0	0	0
ACT20SMb102	0	1	0	0	0	0	0	0	0	0	0
ACT20SMb103	0	1	0	0	0	0	0	0	0	0	0
ACT20SMb104	0	1	0	0	0	0	0	0	0	0	0
ACT20SMb10	0	1	0	0	0	0	0	0	0	0	0
ACT20SMb11	0	1	0	0	0	0	0	0	0	0	0
ACT20SMb12	0	1	0	0	0	0	0	0	0	0	0
ACT20SMb13	0	1	0	0	0	0	0	0	0	0	0
ACT20SMb14	0	1	0	0	0	0	0	0	0	0	0
ACT20SMb15	0	1	0	0	0	0	0	0	0	0	0
ACT20SMb16	0	1	0	0	0	0	0	0	0	0	0
ACT20SMb17	0	1	0	0	0	0	0	0	0	0	0
ACT20SMb18	0	1	0	0	0	0	0	0	0	0	0
ACT20SMb1	0	1	0	0	0	0	0	0	0	0	0
ACT20SMb20	0	1	0	0	0	0	0	0	0	0	0
ACT20SMb21	0	1	0	0	0	0	0	0	0	0	0
ACT20SMb22	0	1	0	0	0	0	0	0	0	0	0
ACT20SMb23	0	1	0	0	0	0	0	0	0	0	0
ACT20SMb24	0	1	0	0	0	0	0	0	0	0	0
ACT20SMb25	0	1	0	0	0	0	0	0	0	0	0
ACT20SMb26	0	1	0	0	0	0	0	0	0	0	0
ACT20SMb27	0	1	0	0	0	0	0	0	0	0	0
ACT20SMb28	0	1	0	0	0	0	0	0	0	0	0
ACT20SMb29	0	1	0	0	0	0	0	0	0	0	0
ACT20SMb2	0	1	0	0	0	0	0	0	0	0	0
ACT20SMb30	0	1	0	0	0	0	0	0	0	0	0
ACT20SMb31	0	1	0	0	0	0	0	0	0	0	0
ACT20SMb33	0	1	0	0	0	0	0	0	0	0	0
ACT20SMb35	0	1	0	0	0	0	0	0	0	0	0
ACT20SMb36	0	1	0	0	0	0	0	0	0	0	0
ACT20SMb37	0	1	0	0	0	0	0	0	0	0	0
ACT20SMb38	0	1	0	0	0	0	0	0	0	0	0
ACT20SMb39	0	1	0	0	0	0	0	0	0	0	0
ACT20SMb3	0	1	0	0	0	0	0	0	0	0	0
ACT20SMb40	0	1	0	0	0	0	0	0	0	0	0
ACT20SMb41	0	1	0	0	0	0	0	0	0	0	0
ACT20SMb42	0	1	0	0	0	0	0	0	0	0	0
ACT20SMb43	0	1	0	0	0	0	0	0	0	0	0
ACT20SMb44	0	1	0	0	0	0	0	0	0	0	0
ACT20SMb46	0	1	0	0	0	0	0	0	0	0	0
ACT20SMb47	0	1	0	0	0	0	0	0	0	0	0
ACT20SMb48	0	1	0	0	0	0	0	0	0	0	0
ACT20SMb49	0	1	0	0	0	0	0	0	0	0	0
ACT20SMb4	0	1	0	0	0	0	0	0	0	0	0
ACT20SMb50	0	1	0	0	0	0	0	0	0	0	0
ACT20SMb51	0	1	0	0	0	0	0	0	0	0	0
ACT20SMb52	0	1	0	0	0	0	0	0	0	0	0
ACT20SMb53	0	1	0	0	0	0	0	0	0	0	0
ACT20SMb54	0	1	0	0	0	0	0	0	0	0	0
ACT20SMb55	0	1	0	0	0	0	0	0	0	0	0
ACT20SMb56	0	1	0	0	0	0	0	0	0	0	0
ACT20SMb57	0	1	0	0	0	0	0	0	0	0	0
ACT20SMb58	0	1	0	0	0	0	0	0	0	0	0
ACT20SMb59	0	1	0	0	0	0	0	0	0	0	0
ACT20SMb5	0	1	0	0	0	0	0	0	0	0	0
ACT20SMb60	0	1	0	0	0	0	0	0	0	0	0
ACT20SMb61	0	1	0	0	0	0	0	0	0	0	0
ACT20SMb62	0	1	0	0	0	0	0	0	0	0	0
ACT20SMb63	0	1	0	0	0	0	0	0	0	0	0
ACT20SMb64	0	1	0	0	0	0	0	0	0	0	0
ACT20SMb65	0	1	0	0	0	0	0	0	0	0	0
ACT20SMb66	0	1	0	0	0	0	0	0	0	0	0
ACT20SMb67	0	1	0	0	0	0	0	0	0	0	0
ACT20SMb68	0	1	0	0	0	0	0	0	0	0	0
ACT20SMb69	0	1	0	0	0	0	0	0	0	0	0
ACT20SMb6	0	1	0	0	0	0	0	0	0	0	0
ACT20SMb70	0	1	0	0	0	0	0	0	0	0	0
ACT20SMb72	0	1	0	0	0	0	0	0	0	0	0
ACT20SMb73	0	1	0	0	0	0	0	0	0	0	0
ACT20SMb74	0	1	0	0	0	0	0	0	0	0	0
ACT20SMb75	0	1	0	0	0	0	0	0	0	0	0
ACT20SMb76	0	1	0	0	0	0	0	0	0	0	0
ACT20SMb77	0	1	0	0	0	0	0	0	0	0	0
ACT20SMb78	0	1	0	0	0	0	0	0	0	0	0
ACT20SMb79	0	1	0	0	0	0	0	0	0	0	0
ACT20SMb7	0	1	0	0	0	0	0	0	0	0	0
ACT20SMb80	0	1	0	0	0	0	0	0	0	0	0
ACT20SMb81	0	1	0	0	0	0	0	0	0	0	0
ACT20SMb82	0	1	0	0	0	0	0	0	0	0	0
ACT20SMb83	0	1	0	0	0	0	0	0	0	0	0
ACT20SMb84	0	1	0	0	0	0	0	0	0	0	0
ACT20SMb85	0	1	0	0	0	0	0	0	0	0	0
ACT20SMb86	0	1	0	0	0	0	0	0	0	0	0
ACT20SMb87	0	1	0	0	0	0	0	0	0	0	0
ACT20SMb88	0	1	0	0	0	0	0	0	0	0	0
ACT20SMb89	0	1	0	0	0	0	0	0	0	0	0
ACT20SMb8	0	1	0	0	0	0	0	0	0	0	0
ACT20SMb90	0	1	0	0	0	0	0	0	0	0	0
ACT20SMb92	0	1	0	0	0	0	0	0	0	0	0
ACT20SMb93	0	1	0	0	0	0	0	0	0	0	0
ACT20SMb95	0	1	0	0	0	0	0	0	0	0	0
ACT20SMb96	0	1	0	0	0	0	0	0	0	0	0
ACT20SMb97	0	1	0	0	0	0	0	0	0	0	0
ACT20SMb98	0	1	0	0	0	0	0	0	0	0	0
ACT20SMb99	0	1	0	0	0	0	0	0	0	0	0
ACT20SMb9	0	1	0	0	0	0	0	0	0	0	0
S16LNR0115	0	1	0	0	0	0	0	0	0	0	0
S16LNR0359	0	1	0	1	0	0	0	0	0	0	0
S16LNR0370	0	1	0	0	0	0	0	0	0	0	0
S16LNR0417	0	1	0	0	0	0	0	0	0	0	0
S16LNR0466	0	1	0	0	0	0	0	0	0	0	0
S16LNR0771	0	1	0	0	0	0	0	0	0	0	0
S16LNR0841	0	1	0	0	0	0	0	0	0	0	0
S16LNR0855	0	1	0	0	1	1	0	1	1	1	0
S16LNR0948	0	1	0	0	0	0	0	0	0	0	0
S16LNR0994	0	1	0	0	0	0	0	0	0	0	0
S16LNR1150	0	1	0	0	0	0	0	0	0	0	0
S16LNR1340	0	1	0	0	0	0	0	0	0	0	0
S16LNR1360	0	1	0	0	0	0	0	0	0	0	0
S16LNR1361	0	1	0	0	0	0	0	0	0	0	0
S16LNR1414	0	1	0	0	0	0	0	0	0	0	0
S16LNR1426	0	1	0	0	0	0	0	0	0	0	0
S16LNR1431	0	0	0	0	0	0	0	0	0	0	0
S16LNR1494	0	1	0	0	0	0	0	0	0	0	0
S16LNR1497	0	1	0	0	0	0	0	0	0	0	0
S16LNR1506	0	1	0	0	0	0	0	0	0	0	0
S16LNR1651	0	1	0	0	0	0	0	0	0	0	0
S16LNR1810	0	1	0	0	0	0	0	0	0	0	0
S16LNR1858	0	1	0	0	0	0	0	0	0	0	0
S16LNR1861	0	1	0	0	0	0	0	0	0	0	0
S16LNR2408	0	1	0	0	0	0	0	0	0	0	0
S16LNR2417	0	1	0	0	0	0	0	0	0	0	0
S16LNR2433	0	1	0	0	0	0	0	0	0	0	0
S16LNR2437	0	1	0	0	0	0	0	0	0	0	0
S17LNR0004	0	1	0	0	0	0	0	0	0	0	0
S17LNR0082	0	1	0	0	0	0	0	0	0	0	0
S17LNR0111	0	1	0	0	0	0	0	0	0	0	0
S17LNR0222	0	1	0	0	0	0	0	0	0	0	0
S17LNR0223	0	1	0	0	1	1	0	1	1	1	0
S17LNR0302	0	1	0	0	0	0	0	0	0	0	0
S17LNR0430	0	1	0	0	1	2	0	1	1	1	0
S17LNR0491	0	1	0	0	0	0	0	0	0	0	0
S17LNR0493	0	1	0	0	0	0	0	0	0	0	0
S17LNR0496	0	1	0	0	0	0	0	0	0	0	0
S17LNR0522	0	1	0	0	0	0	0	0	0	0	0
S17LNR0528	0	1	0	0	0	0	0	0	0	0	0
S17LNR0564	0	1	0	0	0	0	0	0	0	0	0
S17LNR0574	0	1	0	0	0	0	0	0	0	0	0
S17LNR0605	0	1	0	0	0	0	0	0	0	0	0
S17LNR0709	0	1	0	0	0	0	0	0	0	0	0
S17LNR0887	0	1	0	0	1	1	0	1	1	1	0
S17LNR0943	0	1	0	0	0	0	0	0	0	0	0
S17LNR0975	0	1	0	0	0	0	0	0	0	0	0
S17LNR0992	0	1	0	0	0	0	0	0	0	0	0
S17LNR1077	0	1	0	0	1	1	0	1	1	1	0
S17LNR1099	0	1	0	0	0	0	0	0	0	0	0
S17LNR1272	0	1	0	0	0	0	0	0	0	0	0
S17LNR1555	0	1	0	0	1	1	0	1	1	1	0
S17LNR1583	0	1	0	0	0	0	0	0	0	0	0
S17LNR1605	0	1	0	0	0	0	0	0	0	0	0
S17LNR1689	0	1	0	0	0	0	0	0	0	0	0
S17LNR1817	0	1	0	0	0	0	0	0	0	0	0
S17LNR1873	0	1	0	0	0	0	0	0	0	0	0
S17LNR2085	0	1	0	0	0	0	0	0	0	0	0
S18LNR0089	0	1	0	0	0	0	0	0	0	0	0
S18LNR0214	0	1	0	0	0	0	0	0	0	0	0
S18LNR0382	0	1	0	0	0	0	0	0	0	0	0
S18LNR0512	0	1	0	0	0	0	0	0	0	0	0
S18LNR0515	0	1	0	0	0	0	0	0	0	0	0
S18LNR0574	0	1	0	0	0	0	0	0	0	0	0
S18LNR0604	0	1	0	0	0	0	0	0	0	0	0
S18LNR0642	0	1	0	0	0	0	0	0	0	0	0
S18LNR1142	0	1	0	0	0	0	0	0	0	0	0
S18LNR1211	0	1	1	0	0	0	1	0	1	0	1
S18LNR1265	0	1	0	0	0	0	0	0	0	0	0
S18LNR1281	0	1	0	0	0	0	0	0	0	0	0
S18LNR1287	0	1	0	0	0	0	0	0	0	0	0
S18LNR1349	0	1	0	0	0	0	0	0	0	0	0
S18LNR1450	0	1	0	0	0	0	0	0	0	0	0
S18LNR1485	0	1	0	0	0	0	0	0	0	0	0
S18LNR1553	0	1	0	0	0	0	0	0	0	0	0
S18LNR1815	0	0	0	0	0	0	0	0	0	0	0
S18LNR1821	0	1	0	0	0	0	0	0	0	0	0
S18LNR1828	0	1	0	0	0	0	0	0	0	0	0
S18LNR1829	0	1	0	0	0	0	0	0	0	0	0
S18LNR1853	0	1	0	0	0	0	0	0	0	0	0
S18LNR1877	0	1	0	0	0	0	0	0	0	0	0
S18LNR1879	0	1	0	0	0	0	0	0	0	0	0
S18LNR2123	0	1	0	0	1	1	0	1	1	1	0
S18LNR2334	0	1	0	0	1	1	0	1	1	1	0
S19LNR0021	0	1	0	0	0	0	0	0	0	0	0
S19LNR0094	0	1	0	0	1	1	0	1	1	1	0
S19LNR0215	0	1	0	0	0	0	0	0	0	0	0
S19LNR0239	0	1	0	0	0	0	0	0	0	0	0
S19LNR0321	0	1	0	0	0	0	0	0	0	0	0
S19LNR0492	0	1	0	0	0	0	0	0	0	0	0
S19LNR0519	0	1	0	0	0	0	0	0	0	0	0
S19LNR0567	0	1	0	0	0	0	0	0	0	0	0
S19LNR0596	0	1	0	0	0	0	0	0	0	0	0
S19LNR0640	0	1	0	0	0	0	0	0	0	0	0
S19LNR0656	0	1	0	0	0	0	0	0	0	0	0
S19LNR0810	0	1	0	0	0	0	0	0	0	0	0
S19LNR0814	0	1	0	0	0	0	0	0	0	0	0
S19LNR0825	0	1	0	0	0	0	0	0	0	0	0
S19LNR0854	0	1	0	0	1	1	0	1	1	1	0
S19LNR0882	0	1	0	0	0	0	0	0	0	0	0
S19LNR1025	0	1	0	0	0	0	0	0	0	0	0
S19LNR1097	0	1	0	0	0	0	0	0	0	0	0
S19LNR1153	0	1	0	0	0	0	0	0	0	0	0
S19LNR1294	0	1	0	0	0	0	0	0	0	0	0
S19LNR1340	0	1	0	0	0	0	0	0	0	0	0
S19LNR1562	0	1	0	0	0	0	0	0	0	0	0
S19LNR1698	0	1	0	0	0	0	0	0	0	0	0
S19LNR1916	0	1	0	0	0	0	0	0	0	0	0
S19LNR1937	0	1	0	0	0	0	0	0	0	0	0
S19LNR2158	0	1	0	0	0	0	0	0	0	0	0
S20LNR0047	0	1	0	0	0	0	0	0	0	0	0
S20LNR0056	0	1	0	0	0	0	0	0	0	0	0
S20LNR0197	0	1	0	0	0	0	0	0	0	0	0
S20LNR0257	0	1	0	0	0	0	0	0	0	0	0
S20LNR0293	0	1	0	0	0	0	0	0	0	0	0
S20LNR0317	0	1	0	0	0	0	0	0	0	0	0
S20LNR0424	0	1	0	0	0	0	0	0	0	0	0
S20LNR0443	0	1	0	0	0	0	0	0	0	0	0
S20LNR0551	0	1	0	0	0	0	0	0	0	0	0
S20LNR0591	0	0	0	0	0	0	0	0	0	0	0
S20LNR0635	0	1	0	0	0	0	0	0	0	0	0
S20LNR0638	0	1	0	0	0	0	0	0	0	0	0
S20LNR0640	0	1	0	0	0	0	0	0	0	0	0
S20LNR0699	0	1	0	0	0	0	0	0	0	0	0
S20LNR0776	0	1	0	0	0	0	0	0	0	0	0
S20LNR0836	0	1	0	0	0	0	0	0	0	0	0
S20LNR0837	0	1	0	0	0	0	0	0	0	0	0
S20LNR0900	0	1	0	0	0	0	0	0	0	0	0
S20LNR0962	0	1	0	0	0	0	0	0	0	0	0
S20LNR1438	0	1	0	0	0	0	0	0	0	0	0
S20LNR1536	0	1	0	0	0	0	0	0	0	0	0
S20LNR1539	0	1	0	0	0	0	0	0	0	0	0
S20LNR1557	0	1	0	0	0	0	0	0	0	0	0
S20LNR1667	0	1	0	0	0	0	0	0	0	0	0
S20LNR1681	0	1	0	0	0	0	0	0	0	0	0
S20LNR1703	0	1	0	0	0	0	0	0	0	0	0
S20LNR1754	0	1	0	0	0	0	0	0	0	0	0
S20LNR1755	0	1	0	0	0	0	0	0	0	0	0
2019LSAL02497	0	1	0	0	0	0	0	0	0	0	0
2020LSAL06084	0	1	0	0	0	0	0	0	0	0	0
2021LSAL01652	0	1	0	0	0	0	0	0	0	0	0
2021LSAL01666	0	1	0	0	0	0	0	0	0	0	0
2020LSAL05218	0	1	0	0	0	0	0	0	0	0	0
2020LSAL05251	0	1	0	0	0	0	0	0	0	0	0
2020LSAL05266	0	2	0	0	0	0	0	0	0	0	0
2021LSAL01695	0	1	0	0	0	0	0	0	0	0	0
2021LSAL01641	0	1	0	0	0	0	0	0	0	0	0
2021LSAL01693	0	1	0	0	0	0	0	0	0	0	0
2021LSAL01686	0	1	0	0	0	0	0	0	0	0	0
2020LSAL03209	0	1	0	0	0	0	0	0	0	0	0
2020LSAL02623	0	1	0	0	0	0	0	0	0	0	0
2021LSAL01513	0	1	0	0	0	0	0	0	0	0	0
2020LSAL02642	0	1	0	0	0	0	0	0	0	0	0
2021LSAL01517	0	1	0	0	0	0	0	0	0	0	0
2020LSAL10190	0	1	0	0	0	0	0	0	0	0	0
2020LSAL04960	0	1	0	0	0	0	0	0	0	0	0
2019LSAL08268	0	1	0	0	0	0	0	0	0	0	0
2020LSAL04953	0	1	0	0	0	0	0	0	0	0	0
2021LSAL06158	0	1	0	0	0	0	0	0	0	0	0
2021LSAL06159	0	1	0	0	0	0	0	0	0	0	0
2021LSAL06162	0	1	0	0	0	0	0	0	0	0	0
2019LSAL01500	0	1	0	0	0	0	0	0	0	0	0
2021LSAL06165	0	1	0	0	0	0	0	0	0	0	0
2021LSAL06166	0	1	0	0	0	0	0	0	0	0	0

## Sheet: MEGAResV2
ID	MEG_6140	MEG_6141	MEG_6539	MEG_6542	MEG_7817	MEG_1027	MEG_1086	MEG_2630	MEG_285	MEG_2948	MEG_2	MEG_3234	MEG_3238	MEG_4288	MEG_44	MEG_5353	MEG_5819	MEG_6046	MEG_6122	MEG_6176	MEG_6615	MEG_6617	MEG_6875	MEG_7024	MEG_7301	MEG_915	MEG_2084	MEG_2441	MEG_3167	MEG_3857	MEG_3946	MEG_5814	MEG_6960	MEG_1191	MEG_2445	MEG_3132	MEG_3744	MEG_404	MEG_5802	MEG_6513	MEG_6548
Type	Biocides	Biocides	Biocides	Biocides	Biocides	Drugs	Drugs	Drugs	Drugs	Drugs	Drugs	Drugs	Drugs	Drugs	Drugs	Drugs	Drugs	Drugs	Drugs	Drugs	Drugs	Drugs	Drugs	Drugs	Drugs	Drugs	Metals	Metals	Metals	Metals	Metals	Metals	Metals	Multi-compound	Multi-compound	Multi-compound	Multi-compound	Multi-compound	Multi-compound	Multi-compound	Multi-compound
Families	Multi-biocide_resistance	Multi-biocide_resistance	Multi-biocide_resistance	Peroxide_resistance	Paraquat_resistance	Aminoglycosides	Aminoglycosides	Trimethoprim	Aminoglycosides	Sulfonamides	Aminoglycosides	Fluoroquinolones	Fluoroquinolones	Multi-drug_resistance	Aminoglycosides	Fluoroquinolones	Fosfomycin	Multi-drug_resistance	Rifampin	Multi-drug_resistance	Sulfonamides	Sulfonamides	betalactams	Tetracyclines	Elfamycins	Aminoglycosides	Multi-metal_resistance	Copper_resistance	Gold_resistance	Mercury_resistance	Multi-metal_resistance	Arsenic_resistance	Tellurium_resistance	Drug_and_biocide_and_metal_resistance	Biocide_and_metal_resistance	Drug_and_biocide_and_metal_resistance	Drug_and_biocide_and_metal_resistance	Drug_and_biocide_and_metal_resistance	Drug_and_metal_resistance	Biocide_and_metal_resistance	Drug_and_biocide_resistance
Sub-families	Multi-biocide_resistance_regulator	Multi-biocide_resistance_regulator	Multi-biocide_MFS_efflux_pump	peroxide_resistance_protein	Paraquat_efflux_pump	Aminoglycoside_O-phosphotransferases	Aminoglycoside_O-phosphotransferases	Dihydrofolate_reductase	Aminoglycoside_N-acetyltransferases	Sulfonamide-resistant_dihydropteroate_synthases	Aminoglycoside-resistant_16S_ribosomal_subunit_protein	Fluoroquinolone-resistant_DNA_topoisomerases	Fluoroquinolone-resistant_DNA_topoisomerases	MDR_mutant_porin_proteins	Aminoglycoside_N-acetyltransferases	Fluoroquinolone-resistant_DNA_topoisomerases	Fosfomycin_target_mutation	Multi-drug_RND_efflux_regulator	Rifampin-resistant_beta-subunit_of_RNA_polymerase_RpoB	Multi-drug_RND_efflux_pumps	Sulfonamide-resistant_dihydropteroate_synthases	Sulfonamide-resistant_dihydropteroate_synthases	Class_A_betalactamases	Tetracycline_resistance_MFS_efflux_pumps	EF-Tu_inhibition	Aminoglycoside_O-nucleotidyltransferases	Multi-metal_resistance_protein	Copper_resistance_protein	Gold_resistance_regulator	Mercury_resistance_protein	Multi-metal_resistance_regulator	Arsenic_resistance_protein	Tellurium_resistance_protein	Drug_and_biocide_and_metal_RND_efflux_regulator	Biocide_and_metal_resistance_protein	Drug_and_biocide_and_metal_RND_efflux_pumps	Drug_and_biocide_and_metal_RND_efflux_pumps	Drug_and_biocide_and_metal_RND_efflux_pumps	Drug_and_metal_MFS_efflux_pumps	Biocide_and_metal_ABC_efflux_pumps	Drug_and_biocide_ABC_efflux_regulator
Name	RPOS1	RPOS2	SMVA	SODA	YDDG	APH3-DPRIME	APH6	DHFR	AAC6-PRIME	FOLP	A16S	GYRA	GYRB	OMPF	AAC3	parC/E	PTSL	RAMR	RPOB	SDIA	SULI	SULII	TEM	tetA/R	TUFAB	ANT3-DPRIME	corA/B/C/D	CUEP	golS/T	merC/R1/T	MGTA	PSTB	terW/Z	baeR/S	CUID	gesA/B/C	mdtA/B/C/K	ACRD	PMRG	sitA/B/C/D	soxR/S
ACT1917913	0	1	1	1	1	0	0	0	1	1	0	1	1	1	0	1	1	1	1	1	0	0	0	0	0	0	1	1	1	0	1	1	0	1	1	1	1	1	1	1	1
ACT1917914	0	1	1	1	1	0	0	0	1	1	0	1	1	1	0	1	1	1	1	1	0	0	0	0	1	0	1	1	1	0	1	1	0	1	1	1	1	1	1	1	1
ACT1917915	0	1	1	1	1	0	0	0	1	1	0	1	1	1	0	1	1	1	1	1	0	0	0	0	1	0	1	1	1	0	1	1	0	1	1	1	1	1	1	1	1
ACT1917916	0	1	1	1	1	0	0	0	1	1	0	1	1	1	0	1	1	1	1	1	0	0	0	0	1	0	1	1	1	0	1	1	0	1	1	1	1	1	1	1	1
ACT1917918	0	1	1	1	1	0	0	0	1	1	0	1	1	1	0	1	1	1	1	1	0	0	0	0	1	0	1	1	1	0	1	1	0	1	1	1	1	1	1	1	1
ACT1917919	0	1	1	1	1	0	0	0	1	1	0	1	1	1	0	1	1	1	1	1	0	0	0	0	1	0	1	1	1	0	1	1	0	1	1	1	1	1	1	1	1
ACT1917922	0	1	1	1	1	0	0	0	1	1	0	1	1	1	0	1	1	1	1	1	0	0	0	0	1	0	1	1	1	0	1	1	0	1	1	1	1	1	1	1	1
ACT1917923	0	1	1	1	1	0	0	0	1	1	0	1	1	1	0	1	1	1	1	1	0	0	0	0	1	0	1	1	1	0	1	1	0	1	1	1	1	1	1	1	1
ACT1919833	0	1	1	1	1	0	0	0	1	1	0	1	1	1	0	1	1	1	1	1	0	0	0	0	1	0	1	1	1	0	1	1	0	1	1	1	1	1	1	1	1
ACT1919835	0	1	1	1	1	0	0	0	1	1	0	1	1	1	0	1	1	1	1	1	0	0	0	0	0	0	1	1	1	0	1	1	0	1	1	1	1	1	1	1	1
ACT1919836	0	1	1	1	1	0	0	0	1	1	1	1	1	1	0	1	1	1	1	1	0	0	0	0	0	0	1	1	1	0	1	1	0	1	1	1	1	1	1	1	1
ACT1919838	0	1	1	1	1	0	0	0	1	1	1	1	1	1	0	1	1	1	1	1	0	0	0	0	1	0	1	1	1	0	1	1	0	1	1	1	1	1	1	1	1
ACT1919841	0	1	1	1	1	0	0	0	1	1	0	1	1	1	0	1	1	1	1	1	0	0	0	0	1	0	1	1	1	0	1	1	0	1	1	1	1	1	1	1	1
ACT1919842	0	1	1	1	1	0	0	0	1	1	0	1	1	1	0	1	1	1	1	1	0	0	0	0	1	0	1	1	1	0	1	1	0	1	1	1	1	1	1	1	1
ACT1919844	0	1	1	1	1	0	0	0	1	1	0	1	1	1	0	1	1	1	1	1	0	0	0	0	1	0	1	1	1	0	1	1	0	1	1	1	1	1	1	1	1
ACT1919845	0	1	1	1	1	0	0	0	1	1	0	1	1	1	0	1	1	1	1	1	0	0	0	0	1	0	1	1	1	0	1	1	0	1	1	1	1	1	1	1	1
ACT1919849	0	1	1	1	1	0	0	0	1	1	0	1	1	1	1	1	1	1	1	1	0	0	0	0	1	0	1	1	1	0	1	1	0	1	1	1	1	1	1	1	1
ACT1919850	0	1	1	1	1	0	0	0	1	1	0	1	1	1	0	1	1	1	1	1	0	0	0	0	1	0	1	1	1	0	1	1	0	1	1	1	1	1	1	1	1
ACT1919851	0	1	1	1	1	0	0	0	1	1	0	1	1	1	0	1	1	1	1	1	0	0	0	0	1	0	1	1	1	0	1	1	0	1	1	1	1	1	1	1	1
ACT1919852	0	1	1	1	1	0	0	0	1	1	0	1	1	1	0	1	1	1	1	1	0	0	0	0	1	0	1	1	1	0	1	1	0	1	1	1	1	1	1	1	1
ACT1919890	1	1	1	1	1	0	0	0	1	1	0	1	1	1	0	1	1	1	1	1	0	0	0	0	1	0	1	1	1	0	1	1	0	1	1	1	1	1	1	1	1
ACT1919891	1	1	1	1	1	0	0	0	1	1	0	1	1	1	0	1	1	1	1	1	0	0	0	0	1	0	1	1	1	0	1	1	0	1	1	1	1	1	1	1	1
ACT1919892	0	1	1	1	1	0	0	0	1	1	0	1	1	1	0	1	1	1	1	1	0	0	0	0	1	0	1	1	1	0	1	1	0	1	1	1	1	1	1	1	1
ACT1919893	0	1	1	1	1	0	0	0	1	1	0	1	1	1	0	1	1	1	1	1	0	0	0	0	1	0	1	1	1	0	1	1	0	1	1	1	1	1	1	1	1
ACT1919894	0	1	1	1	1	0	0	0	1	1	0	1	1	1	0	1	1	1	1	1	0	0	0	0	1	0	1	1	1	0	1	1	0	1	1	1	1	1	1	1	1
ACT1919895	0	1	1	1	1	0	0	0	1	1	0	1	1	1	0	1	1	1	1	1	0	0	0	0	1	0	1	1	1	0	1	1	0	1	1	1	1	1	1	1	1
ACT1919896	0	1	1	1	1	0	0	0	1	1	0	1	1	1	0	1	1	1	1	1	0	0	0	0	1	0	1	1	1	0	1	1	0	1	1	1	1	1	1	1	1
ACT1919897	0	1	1	1	1	0	0	0	1	1	0	1	1	1	0	1	1	1	1	1	0	0	0	0	1	0	1	1	1	0	1	1	0	1	1	1	1	1	1	1	1
ACT1919905	0	1	1	1	1	0	0	0	1	1	0	1	1	1	0	1	1	1	1	1	0	0	0	0	1	0	1	1	1	0	1	1	0	1	1	1	1	1	1	1	1
ACT1919906	0	2	1	1	1	0	0	0	1	1	0	1	1	1	0	1	1	1	1	1	0	0	0	0	1	0	1	1	1	0	1	1	0	1	1	1	1	1	1	2	1
ACT1919908	0	1	1	1	1	0	0	0	1	1	0	1	1	1	0	1	1	1	1	1	0	0	0	0	1	0	1	1	1	0	1	1	0	1	1	1	1	1	1	1	1
ACT1919909	0	1	1	1	1	0	0	0	1	1	0	1	1	1	0	1	1	1	1	1	0	0	0	0	1	0	1	1	1	0	1	1	0	1	1	1	1	1	1	1	1
ACT1919910	0	1	1	1	1	0	0	0	1	1	0	1	1	1	0	1	1	1	1	1	0	0	0	0	1	0	1	1	1	0	1	1	0	1	1	1	1	1	1	1	1
ACT1919911	0	1	1	1	1	0	0	0	1	1	0	1	1	1	0	1	1	1	1	1	0	0	0	0	1	0	1	1	1	0	1	1	0	1	1	1	1	1	1	1	1
ACT1919912	0	1	1	1	1	0	0	0	1	1	0	1	1	1	0	1	1	1	1	1	0	0	0	0	0	0	1	1	1	0	1	1	0	1	1	1	1	1	1	1	1
ACT1919917	0	1	1	1	1	0	0	0	1	1	0	1	1	1	0	1	1	1	1	1	0	0	0	0	1	0	1	1	1	0	1	1	0	1	1	1	1	1	1	1	1
ACT1919918	0	1	1	1	1	0	0	0	1	1	0	1	1	1	0	1	1	1	1	1	0	0	0	0	0	0	1	1	1	0	1	1	0	1	1	1	1	1	1	1	1
ACT1919926	0	1	1	1	1	0	0	0	1	1	0	1	1	1	0	1	1	1	1	1	0	0	0	0	1	0	1	1	1	0	1	1	0	1	1	1	1	1	1	1	1
ACT1919928	0	1	1	1	1	0	0	0	1	1	0	1	1	1	0	1	1	1	1	1	0	0	0	0	1	0	1	1	1	0	1	1	0	1	1	1	1	1	1	1	1
ACT1919929	0	1	1	1	1	0	0	0	1	1	1	1	1	1	0	1	1	1	1	1	0	0	0	0	1	0	1	1	1	0	1	1	0	1	1	1	1	1	1	1	1
ACT1920264	0	1	1	1	1	0	0	0	1	1	0	1	1	1	0	1	1	1	1	1	0	0	0	0	1	0	1	1	1	0	1	1	0	1	1	1	1	1	1	1	1
ACT1920265	0	1	1	1	1	0	0	0	1	1	0	1	1	1	0	1	1	1	1	1	0	0	0	0	1	0	1	1	1	0	1	1	0	1	1	1	1	1	1	1	1
ACT1920267	0	1	1	1	1	0	0	0	1	1	0	1	1	1	0	1	1	1	1	1	0	0	0	0	1	0	1	1	1	0	1	1	0	1	1	1	1	1	1	1	1
ACT20SMb100	1	1	1	1	1	0	0	0	1	1	0	1	1	1	0	1	1	1	1	1	0	0	0	0	1	0	1	1	1	0	1	1	0	1	1	1	1	1	1	1	1
ACT20SMb101	0	1	1	1	1	0	0	0	1	1	1	1	1	1	0	1	1	1	1	1	0	0	0	0	1	0	1	1	1	0	1	1	0	1	1	1	1	1	1	1	1
ACT20SMb102	0	1	1	1	1	0	0	0	1	1	1	1	1	1	0	1	1	1	1	1	0	0	0	0	1	0	1	1	1	0	1	1	0	1	1	1	1	1	1	1	1
ACT20SMb103	0	1	1	1	1	0	0	0	1	1	0	1	1	1	0	1	1	1	1	1	0	0	0	0	1	0	1	1	1	0	1	1	0	1	1	1	1	1	1	1	1
ACT20SMb104	0	1	1	1	1	0	0	0	1	1	1	1	1	1	0	1	1	1	1	1	0	0	0	0	1	0	1	1	1	0	1	1	0	1	1	1	1	1	1	1	1
ACT20SMb10	0	1	1	1	1	0	0	0	1	1	0	1	1	1	0	1	1	1	1	1	0	0	0	0	1	0	1	1	1	0	1	1	0	1	1	1	1	1	1	1	1
ACT20SMb11	0	1	1	1	1	0	0	0	1	1	1	1	1	1	0	1	1	1	1	1	0	0	0	0	1	0	1	1	1	0	1	1	0	1	1	1	1	1	1	1	1
ACT20SMb12	0	1	1	1	1	0	0	0	1	1	0	1	1	1	0	1	1	1	1	1	0	0	0	0	1	0	1	1	1	0	1	1	0	1	1	1	1	1	1	1	1
ACT20SMb13	0	1	1	1	1	0	0	0	1	1	0	1	1	1	0	1	1	1	1	1	0	0	0	0	1	0	1	1	1	0	1	1	0	1	1	1	1	1	1	1	1
ACT20SMb14	0	1	1	1	1	0	0	0	1	1	1	1	1	1	0	1	1	1	1	1	0	0	0	0	1	0	1	1	1	0	1	1	0	1	1	1	1	1	1	1	1
ACT20SMb15	0	1	1	1	1	0	0	0	1	1	0	1	1	1	0	1	1	1	1	1	0	0	0	0	1	0	1	1	1	0	1	1	0	1	1	1	1	1	1	1	1
ACT20SMb16	0	1	1	1	1	0	0	0	1	1	0	1	1	1	0	1	1	1	1	1	0	0	0	0	1	0	1	1	1	0	1	1	0	1	1	1	1	1	1	1	1
ACT20SMb17	0	1	1	1	1	0	0	0	1	1	0	1	1	1	0	1	1	1	1	1	0	0	0	0	1	0	1	1	1	0	1	1	0	1	1	1	1	1	1	1	1
ACT20SMb18	1	1	1	1	1	0	0	0	1	1	0	1	1	1	0	1	1	1	1	1	0	0	0	0	1	0	1	1	1	0	1	1	0	1	1	1	1	1	1	1	1
ACT20SMb1	0	1	1	1	1	0	0	0	1	1	0	1	1	1	0	1	1	1	1	1	0	0	0	0	1	0	1	1	1	0	1	1	0	1	1	1	1	1	1	1	1
ACT20SMb20	0	1	1	1	1	0	0	0	1	1	0	1	1	1	0	1	1	1	1	1	0	0	0	0	1	0	1	1	1	0	1	1	0	1	1	1	1	1	1	1	1
ACT20SMb21	0	1	1	1	1	0	0	0	1	1	1	1	1	1	0	1	1	1	1	1	0	0	0	0	1	0	1	1	1	0	1	1	0	1	1	1	1	1	1	1	1
ACT20SMb22	0	1	1	1	1	0	0	0	1	1	0	1	1	1	0	1	1	1	1	1	0	0	0	0	1	0	1	1	1	0	1	1	0	1	1	1	1	1	1	1	1
ACT20SMb23	0	1	1	1	1	0	0	0	1	1	0	1	1	1	0	1	1	1	1	1	0	0	0	0	1	0	1	1	1	0	1	1	0	1	1	1	1	1	1	1	1
ACT20SMb24	0	1	1	1	1	0	0	0	1	1	0	1	1	1	0	1	1	1	1	1	0	0	0	0	1	0	1	1	1	0	1	1	0	1	1	1	1	1	1	1	1
ACT20SMb25	0	1	1	1	1	0	0	0	1	1	0	1	1	1	0	1	1	1	1	1	0	0	0	0	1	0	1	1	1	0	1	1	0	1	1	1	1	1	1	1	1
ACT20SMb26	0	1	1	1	1	0	0	0	1	1	0	1	1	1	0	1	1	1	1	1	0	0	0	0	1	0	1	1	1	0	1	1	0	1	1	1	1	1	1	1	1
ACT20SMb27	0	1	1	1	1	0	0	0	1	1	0	1	1	1	0	1	1	1	1	1	0	0	0	0	1	0	1	1	1	0	1	1	0	1	1	1	1	1	1	1	1
ACT20SMb28	0	1	1	1	1	0	0	0	1	1	1	1	1	1	0	1	1	1	1	1	0	0	0	0	1	0	1	1	1	0	1	1	0	1	1	1	1	1	1	1	1
ACT20SMb29	0	1	1	1	1	0	0	0	1	1	0	1	1	1	0	1	1	1	1	1	0	0	0	0	1	0	1	1	1	0	1	1	0	1	1	1	1	1	1	1	1
ACT20SMb2	0	1	1	1	1	0	0	0	1	1	0	1	1	1	0	1	1	1	1	1	0	0	0	0	1	0	1	1	1	0	1	1	0	1	1	1	1	1	1	1	1
ACT20SMb30	0	1	1	1	1	0	0	0	1	1	0	1	1	1	0	1	1	1	1	1	0	0	0	0	1	0	1	1	1	0	1	1	0	1	1	1	1	1	1	1	1
ACT20SMb31	0	1	1	1	1	0	0	0	1	1	0	1	1	1	0	1	1	1	1	1	0	0	0	0	1	0	1	1	1	0	1	1	0	1	1	1	1	1	1	1	1
ACT20SMb33	0	1	1	1	1	0	0	0	1	1	1	1	1	1	0	1	1	1	1	1	0	0	0	0	1	0	1	1	1	0	1	1	0	1	1	1	1	1	1	1	1
ACT20SMb35	0	1	1	1	1	0	0	0	1	1	0	1	1	1	0	1	1	1	1	1	0	0	0	0	1	0	1	1	1	0	1	1	0	1	1	1	1	1	1	1	1
ACT20SMb36	0	1	1	1	1	0	0	0	1	1	0	1	1	1	0	1	1	1	1	1	0	0	0	0	1	0	1	1	1	0	1	1	0	1	1	1	1	1	1	1	1
ACT20SMb37	0	1	1	1	1	0	0	0	1	1	1	1	1	1	0	1	1	1	1	1	0	0	0	0	1	0	1	1	1	0	1	1	0	1	1	1	1	1	1	1	1
ACT20SMb38	0	1	1	1	1	0	0	0	1	1	0	1	1	1	0	1	1	1	1	1	0	0	0	0	1	0	1	1	1	0	1	1	0	1	1	1	1	1	1	1	1
ACT20SMb39	0	1	1	1	1	0	0	0	1	1	0	1	1	1	0	1	1	1	1	1	0	0	0	0	1	0	1	1	1	0	1	1	0	1	1	1	1	1	1	1	1
ACT20SMb3	0	1	1	1	1	0	0	0	1	1	0	1	1	1	0	1	1	1	1	1	0	0	0	0	1	0	1	1	1	0	1	1	0	1	1	1	1	1	1	1	1
ACT20SMb40	0	1	1	1	1	0	0	0	1	1	0	1	1	1	0	1	1	1	1	1	0	0	0	0	1	0	1	1	1	0	1	1	0	1	1	1	1	1	1	1	1
ACT20SMb41	0	1	1	1	1	0	0	0	1	1	0	1	1	1	0	1	1	1	1	1	0	0	0	0	1	0	1	1	1	0	1	1	0	1	1	1	1	1	1	1	1
ACT20SMb42	0	1	1	1	1	0	0	0	1	1	1	1	1	1	0	1	1	1	1	1	0	0	0	0	1	0	1	1	1	0	1	1	0	1	1	1	1	1	1	1	1
ACT20SMb43	0	1	1	1	1	0	0	0	1	1	0	1	1	1	0	1	1	1	1	1	0	0	0	0	1	0	1	1	1	0	1	1	0	1	1	1	1	1	1	1	1
ACT20SMb44	0	1	1	1	1	0	0	0	1	1	0	1	1	1	0	1	1	1	1	1	0	0	0	0	1	0	1	1	1	0	1	1	0	1	1	1	1	1	1	1	1
ACT20SMb46	0	1	1	1	1	0	0	0	1	1	0	1	1	1	0	1	1	1	1	1	0	0	0	0	1	0	1	1	1	0	1	1	0	1	1	1	1	1	1	1	1
ACT20SMb47	0	1	1	1	1	0	0	0	1	1	0	1	1	1	0	1	1	1	1	1	0	0	0	0	1	0	1	1	1	0	1	1	0	1	1	1	1	1	1	1	1
ACT20SMb48	0	1	1	1	1	0	0	0	1	1	0	1	1	1	0	1	1	1	1	1	0	0	0	0	1	0	1	1	1	0	1	1	0	1	1	1	1	1	1	1	1
ACT20SMb49	1	1	1	1	1	0	0	0	1	1	1	1	1	1	0	1	1	1	1	1	0	0	0	0	1	0	1	1	1	0	1	1	0	1	1	1	1	1	1	1	1
ACT20SMb4	0	1	1	1	1	0	0	0	1	1	1	1	1	1	0	1	1	1	1	1	0	0	0	0	1	0	1	1	1	0	1	1	0	1	1	1	1	1	1	1	1
ACT20SMb50	0	1	1	1	1	0	0	0	1	1	0	1	1	1	0	1	1	1	1	1	0	0	0	0	1	0	1	1	1	0	1	1	0	1	1	1	1	1	1	1	1
ACT20SMb51	0	1	1	1	1	0	0	0	1	1	0	1	1	1	0	1	1	1	1	1	0	0	0	0	1	0	1	1	1	0	1	1	0	1	1	1	1	1	1	1	1
ACT20SMb52	0	1	1	1	1	0	0	0	1	1	1	1	1	1	0	1	1	1	1	1	0	0	0	0	1	0	1	1	1	0	1	1	0	1	1	1	1	1	1	1	1
ACT20SMb53	0	1	1	1	1	0	0	0	1	1	0	1	1	1	0	1	1	1	1	1	0	0	0	0	1	0	1	1	1	0	1	1	0	1	1	1	1	1	1	1	1
ACT20SMb54	0	1	1	1	1	0	0	0	1	1	0	1	1	1	0	1	1	1	1	1	0	0	0	0	1	0	1	1	1	0	1	1	0	1	1	1	1	1	1	1	1
ACT20SMb55	0	1	1	1	1	0	0	0	1	1	1	1	1	1	0	1	1	1	1	1	0	0	0	0	1	0	1	1	1	0	1	1	0	1	1	1	1	1	1	1	1
ACT20SMb56	0	1	1	1	1	0	0	0	1	1	0	1	1	1	0	1	1	1	1	1	0	0	0	0	1	0	1	1	1	0	1	1	0	1	1	1	1	1	1	1	1
ACT20SMb57	0	1	1	1	1	0	0	0	1	1	1	1	1	1	0	1	1	1	1	1	0	0	0	0	1	0	1	1	1	0	1	1	0	1	1	1	1	1	1	1	1
ACT20SMb58	0	1	1	1	1	0	0	0	1	1	0	1	1	1	0	1	1	1	1	1	0	0	0	0	1	0	1	1	1	0	1	1	0	1	1	1	1	1	1	1	1
ACT20SMb59	0	1	1	1	1	0	0	0	1	1	0	1	1	1	0	1	1	1	1	1	0	0	0	0	1	0	1	1	1	0	1	1	0	1	1	1	1	1	1	1	1
ACT20SMb5	0	1	1	1	1	0	0	0	1	1	0	1	1	1	0	1	1	1	1	1	0	0	0	0	1	0	1	1	1	0	1	1	0	1	1	1	1	1	1	1	1
ACT20SMb60	0	1	1	1	1	0	0	0	1	1	0	1	1	1	0	1	1	1	1	1	0	0	0	0	1	0	1	1	1	0	1	1	0	1	1	1	1	1	1	1	1
ACT20SMb61	0	1	1	1	1	0	0	0	1	1	0	1	1	1	0	1	1	1	1	1	0	0	0	0	1	0	1	1	1	0	1	1	0	1	1	1	1	1	1	1	1
ACT20SMb62	0	1	1	1	1	0	0	0	1	1	0	1	1	1	0	1	1	1	1	1	0	0	0	0	1	0	1	1	1	0	1	1	0	1	1	1	1	1	1	1	1
ACT20SMb63	0	1	1	1	1	0	0	0	1	1	0	1	1	1	0	1	1	1	1	1	0	0	0	0	1	0	1	1	1	0	1	1	0	1	1	1	1	1	1	1	1
ACT20SMb64	0	1	1	1	1	0	0	0	1	1	0	1	1	1	0	1	1	1	1	1	0	0	0	0	1	0	1	1	1	0	1	1	0	1	1	1	1	1	1	1	1
ACT20SMb65	0	1	1	1	1	0	0	0	1	1	0	1	1	1	0	1	1	1	1	1	0	0	0	0	1	0	1	1	1	0	1	1	0	1	1	1	1	1	1	1	1
ACT20SMb66	0	1	1	1	1	0	0	0	1	1	1	1	1	1	0	1	1	1	1	1	0	0	0	0	1	0	1	1	1	0	1	1	0	1	1	1	1	1	1	1	1
ACT20SMb67	0	1	1	1	1	0	0	0	1	1	0	1	1	1	0	1	1	1	1	1	0	0	0	0	1	0	1	1	1	0	1	1	0	1	1	1	1	1	1	1	1
ACT20SMb68	0	1	1	1	1	0	0	0	1	1	0	1	1	1	0	1	1	1	1	1	0	0	0	0	1	0	1	1	1	0	1	1	0	1	1	1	1	1	1	1	1
ACT20SMb69	0	1	1	1	1	0	0	0	1	1	0	1	1	1	0	1	1	1	1	1	0	0	0	0	1	0	1	1	1	0	1	1	0	1	1	1	1	1	1	1	1
ACT20SMb6	0	1	1	1	1	0	0	0	1	1	0	1	1	1	0	1	1	1	1	1	0	0	0	0	1	0	1	1	1	0	1	1	0	1	1	1	1	1	1	1	1
ACT20SMb70	0	1	1	1	1	0	0	0	1	1	1	1	1	1	0	1	1	1	1	1	0	0	0	0	1	0	1	1	1	0	1	1	0	1	1	1	1	1	1	1	1
ACT20SMb72	0	1	1	1	1	0	0	0	1	1	1	1	1	1	0	1	1	1	1	1	0	0	0	0	1	0	1	1	1	0	1	1	0	1	1	1	1	1	1	1	1
ACT20SMb73	0	1	1	1	1	0	0	0	1	1	1	1	1	1	0	1	1	1	1	1	0	0	0	0	1	0	1	1	1	0	1	1	0	1	1	1	1	1	1	1	1
ACT20SMb74	0	1	1	1	1	0	0	0	1	1	1	1	1	1	0	1	1	1	1	1	0	0	0	0	1	0	1	1	1	0	1	1	0	1	1	1	1	1	1	1	1
ACT20SMb75	1	1	1	1	1	0	0	0	1	1	0	1	1	1	0	1	1	1	1	1	0	0	0	0	1	0	1	1	1	0	1	1	0	1	1	1	1	1	1	1	1
ACT20SMb76	1	1	1	1	1	0	0	0	1	1	0	1	1	1	0	1	1	1	1	1	0	0	0	0	1	0	1	1	1	0	1	1	0	1	1	1	1	1	1	1	1
ACT20SMb77	0	1	1	1	1	0	0	0	1	1	0	1	1	1	0	1	1	1	1	1	0	0	0	0	1	0	1	1	1	0	1	1	0	1	1	1	1	1	1	1	1
ACT20SMb78	0	1	1	1	1	0	0	0	1	1	0	1	1	1	0	1	1	1	1	1	0	0	0	0	1	0	1	1	1	0	1	1	0	1	1	1	1	1	1	1	1
ACT20SMb79	0	1	1	1	1	0	0	0	1	1	0	1	1	1	0	1	1	1	1	1	0	0	0	0	1	0	1	1	1	0	1	1	0	1	1	1	1	1	1	1	1
ACT20SMb7	0	1	1	1	1	0	0	0	1	1	0	1	1	1	0	1	1	1	1	1	0	0	0	0	1	0	1	1	1	0	1	1	0	1	1	1	1	1	1	1	1
ACT20SMb80	0	1	1	1	1	0	0	0	1	1	1	1	1	1	0	1	1	1	1	1	0	0	0	0	1	0	1	1	1	0	1	1	0	1	1	1	1	1	1	1	1
ACT20SMb81	0	1	1	1	1	0	0	0	1	1	0	1	1	1	0	1	1	1	1	1	0	0	0	0	1	0	1	1	1	0	1	1	0	1	1	1	1	1	1	1	1
ACT20SMb82	0	1	1	1	1	0	0	0	1	1	1	1	1	1	0	1	1	1	1	1	0	0	0	0	1	0	1	1	1	0	1	1	0	1	1	1	1	1	1	1	1
ACT20SMb83	0	1	1	1	1	0	0	0	1	1	0	1	1	1	0	1	1	1	1	1	0	0	0	0	1	0	1	1	1	0	1	1	0	1	1	1	1	1	1	1	1
ACT20SMb84	0	1	1	1	1	0	0	0	1	1	0	1	1	1	0	1	1	1	1	1	0	0	0	0	1	0	1	1	1	0	1	1	0	1	1	1	1	1	1	1	1
ACT20SMb85	0	1	1	1	1	0	0	0	1	1	1	1	1	1	0	1	1	1	1	1	0	0	0	0	1	0	1	1	1	0	1	1	0	1	1	1	1	1	1	1	1
ACT20SMb86	0	1	1	1	1	0	0	0	1	1	0	1	1	1	0	1	1	1	1	1	0	0	0	0	1	0	1	1	1	0	1	1	0	1	1	1	1	1	1	1	1
ACT20SMb87	0	1	1	1	1	0	0	0	1	1	0	1	1	1	0	1	1	1	1	1	0	0	0	0	1	0	1	1	1	0	1	1	0	1	1	1	1	1	1	1	1
ACT20SMb88	0	1	1	1	1	0	0	0	1	1	1	1	1	1	0	1	1	1	1	1	0	0	0	0	1	0	1	1	1	0	1	1	0	1	1	1	1	1	1	1	1
ACT20SMb89	0	1	1	1	1	0	0	0	1	1	1	1	1	1	0	1	1	1	1	1	0	0	0	0	1	0	1	1	1	0	1	1	0	1	1	1	1	1	1	1	1
ACT20SMb8	0	1	1	1	1	0	0	0	1	1	1	1	1	1	0	1	1	1	1	1	0	0	0	0	1	0	1	1	1	0	1	1	0	1	1	1	1	1	1	1	1
ACT20SMb90	0	1	1	1	1	0	0	0	1	1	0	1	1	1	0	1	1	1	1	1	0	0	0	0	1	0	1	1	1	0	1	1	0	1	1	1	1	1	1	1	1
ACT20SMb92	0	1	1	1	1	0	0	0	1	1	0	1	1	1	0	1	1	1	1	1	0	0	0	0	1	0	1	1	1	0	1	1	0	1	1	1	1	1	1	1	1
ACT20SMb93	0	1	1	1	1	0	0	0	1	1	0	1	1	1	0	1	1	1	1	1	0	0	0	0	1	0	1	1	1	0	1	1	0	1	1	1	1	1	1	1	1
ACT20SMb95	0	1	1	1	1	0	0	0	1	1	0	1	1	1	0	1	1	1	1	1	0	0	0	0	1	0	1	1	1	0	1	1	0	1	1	1	1	1	1	1	1
ACT20SMb96	0	1	1	1	1	0	0	0	1	1	0	1	1	1	0	1	1	1	1	1	0	0	0	0	1	0	1	1	1	0	1	1	0	1	1	1	1	1	1	1	1
ACT20SMb97	0	1	1	1	1	0	0	0	1	1	0	1	1	1	0	1	1	1	1	1	0	0	0	0	1	0	1	1	1	0	1	1	0	1	1	1	1	1	1	1	1
ACT20SMb98	0	1	1	1	1	0	0	0	1	1	1	1	1	1	0	1	1	1	1	1	0	0	0	0	1	0	1	1	1	0	1	1	0	1	1	1	1	1	1	1	1
ACT20SMb99	0	1	1	1	1	0	0	0	1	1	1	1	1	1	0	1	1	1	1	1	0	0	0	0	1	0	1	1	1	0	1	1	0	1	1	1	1	1	1	1	1
ACT20SMb9	0	1	1	1	1	0	0	0	1	1	0	1	1	1	0	1	1	1	1	1	0	0	0	0	1	0	1	1	1	0	1	1	0	1	1	1	1	1	1	1	1
S16LNR0115	0	1	1	1	1	0	0	0	1	1	1	1	1	1	0	1	1	1	1	1	0	0	0	0	1	0	1	1	1	0	1	1	0	1	1	1	1	1	1	1	1
S16LNR0359	0	1	1	1	1	1	0	0	1	1	1	1	1	1	0	1	1	1	1	1	0	0	0	0	1	0	1	1	1	0	1	1	0	1	1	1	1	1	1	1	1
S16LNR0370	0	1	1	1	1	0	0	0	1	1	0	1	1	1	0	1	1	1	1	1	0	0	0	0	1	0	1	1	1	0	1	1	0	1	1	1	1	1	1	1	1
S16LNR0417	0	1	1	1	1	0	0	0	1	1	0	1	1	1	0	1	1	1	1	1	0	0	0	0	1	0	1	1	1	0	1	1	0	1	1	1	1	1	1	1	1
S16LNR0466	0	1	1	1	1	0	0	0	1	1	1	1	1	1	0	1	1	1	1	1	0	0	0	0	1	0	1	1	1	0	1	1	0	1	1	1	1	1	1	1	1
S16LNR0771	0	1	1	1	1	0	0	0	1	1	0	1	1	1	0	1	1	1	1	1	0	0	0	0	1	0	1	1	1	0	1	1	0	1	1	1	1	1	1	1	1
S16LNR0841	1	1	1	1	1	0	0	0	1	1	1	1	1	1	0	1	1	1	1	1	0	0	0	0	1	0	1	1	1	0	1	1	0	1	1	1	1	1	1	1	1
S16LNR0855	0	1	1	1	1	0	1	1	1	1	0	1	1	1	0	1	1	1	1	1	0	1	1	1	1	0	1	1	1	0	1	1	0	1	1	1	1	1	1	1	1
S16LNR0948	0	1	1	1	1	0	0	0	1	1	0	1	1	1	0	1	1	2	1	1	0	0	0	0	1	0	1	1	1	0	1	1	0	1	1	1	1	1	1	1	1
S16LNR0994	0	1	1	1	1	0	0	0	1	1	1	1	1	1	0	1	1	1	1	1	0	0	0	0	1	0	1	1	1	0	1	1	0	1	1	1	1	1	1	1	1
S16LNR1150	1	1	1	1	1	0	0	0	1	1	1	1	1	1	0	1	1	1	1	1	0	0	0	0	1	0	1	1	1	0	1	1	0	1	1	1	1	1	1	1	1
S16LNR1340	0	1	1	1	1	0	0	0	1	1	1	1	1	1	0	1	1	1	1	1	0	0	0	0	1	0	1	1	1	0	1	1	0	1	1	1	1	1	1	1	1
S16LNR1360	0	1	1	1	1	0	0	0	1	1	0	1	1	1	0	1	1	1	1	1	0	0	0	0	1	0	1	1	1	0	1	1	0	1	1	1	1	1	1	1	1
S16LNR1361	0	1	1	1	1	0	0	0	1	1	0	1	1	1	0	1	1	1	1	1	0	0	0	0	1	0	1	1	1	0	1	1	0	1	1	1	1	1	1	1	1
S16LNR1414	1	1	1	1	1	0	0	0	1	1	0	0	1	1	0	1	1	1	1	1	0	0	0	0	1	0	1	1	1	0	1	1	0	1	1	1	1	1	0	1	1
S16LNR1426	0	1	1	1	1	0	0	0	1	1	0	1	1	1	0	1	1	1	1	0	0	0	0	0	1	0	1	1	1	0	1	1	0	0	1	1	0	1	1	1	1
S16LNR1431	0	1	1	1	1	0	0	0	0	1	0	1	1	1	0	1	1	1	1	1	0	0	0	0	1	0	1	1	1	0	1	1	0	1	1	1	1	1	1	1	1
S16LNR1494	0	1	1	1	1	0	0	0	1	1	0	1	1	1	0	1	1	1	1	1	0	0	0	0	1	0	1	1	1	0	1	1	0	1	1	1	1	1	1	1	1
S16LNR1497	0	1	1	1	1	0	0	0	1	1	0	1	1	1	0	1	1	1	1	1	0	0	0	0	1	0	1	1	1	0	1	1	0	1	1	1	1	1	1	1	1
S16LNR1506	0	1	1	1	1	0	0	0	1	1	1	1	1	1	0	1	1	1	1	1	0	0	0	0	1	0	1	1	1	0	1	1	0	1	1	1	1	1	1	1	1
S16LNR1651	0	1	1	1	1	0	0	0	1	1	0	1	1	1	0	1	1	1	1	1	0	0	0	0	1	0	1	1	1	0	1	1	0	1	1	1	1	1	1	1	1
S16LNR1810	0	1	1	1	1	0	0	0	1	1	0	1	1	1	0	1	1	1	1	1	0	0	0	0	1	0	1	1	1	0	1	1	0	1	1	1	1	1	1	1	1
S16LNR1858	0	1	1	1	1	0	0	0	1	1	0	1	1	1	0	1	1	1	1	1	0	0	0	0	1	0	1	1	1	0	1	1	0	1	1	1	1	1	1	1	1
S16LNR1861	0	1	1	1	1	0	0	0	1	1	0	1	1	1	0	1	1	1	1	1	0	0	0	0	1	0	1	1	1	0	1	1	0	1	1	1	1	1	1	1	1
S16LNR2408	0	1	1	1	1	0	0	0	1	1	1	1	1	1	0	1	1	1	1	1	0	0	0	0	1	0	1	1	1	0	1	1	0	1	1	1	1	1	1	1	1
S16LNR2417	0	1	1	1	1	0	0	0	1	1	0	1	1	1	0	1	1	1	1	1	0	0	0	0	1	0	1	1	1	0	1	1	0	1	1	1	1	1	1	1	1
S16LNR2433	0	1	1	1	1	0	0	0	1	1	1	1	1	1	0	1	1	1	1	1	0	0	0	0	1	0	1	1	1	0	1	1	0	1	1	1	1	1	1	1	1
S16LNR2437	0	1	1	1	1	0	0	0	1	1	0	1	1	1	0	1	1	1	1	1	0	0	0	0	1	0	1	1	1	0	1	1	0	1	1	1	1	1	1	1	1
S17LNR0004	0	1	1	1	1	0	0	0	1	1	0	1	1	1	0	1	1	1	1	1	0	0	0	0	1	0	1	1	1	0	1	1	0	1	1	1	1	1	1	1	1
S17LNR0082	0	1	1	1	1	0	0	0	1	1	0	1	1	1	0	1	1	1	1	1	0	0	0	0	1	0	1	1	1	0	1	1	0	1	1	1	1	1	1	1	1
S17LNR0111	0	1	1	1	1	0	0	0	1	1	1	1	1	2	0	1	1	1	1	1	0	0	0	0	1	0	1	1	1	0	1	1	0	1	1	1	1	1	1	1	1
S17LNR0222	0	1	1	1	1	0	0	0	1	1	0	1	1	1	0	1	1	1	1	1	0	0	0	0	1	0	1	1	1	0	1	1	0	1	1	1	1	1	1	1	1
S17LNR0223	0	1	1	1	1	0	1	1	1	1	0	1	1	1	0	1	1	1	1	1	0	1	1	1	1	0	1	1	1	0	1	1	0	1	1	1	1	1	1	1	1
S17LNR0302	0	1	1	1	1	0	0	0	1	1	0	1	1	1	0	1	1	1	1	1	0	0	0	0	1	0	1	1	1	0	1	1	0	1	1	1	1	1	1	1	1
S17LNR0430	0	1	1	1	1	0	1	1	1	1	0	1	1	1	0	1	1	1	1	1	0	1	2	1	1	0	1	1	1	0	1	1	0	1	1	1	1	1	1	1	1
S17LNR0491	1	1	1	1	1	0	0	0	1	1	0	1	1	1	0	1	1	1	1	1	0	0	0	0	1	0	1	1	1	0	1	1	0	1	1	1	1	1	1	1	1
S17LNR0493	0	1	1	1	1	0	0	0	1	1	0	1	1	1	0	1	1	1	1	1	0	0	0	0	1	0	1	1	1	0	1	1	0	1	1	1	1	1	1	1	1
S17LNR0496	0	1	1	1	1	0	0	0	1	1	1	1	1	1	0	1	1	1	1	1	0	0	0	0	1	0	1	1	1	0	1	1	0	1	1	1	1	1	1	1	1
S17LNR0522	0	1	1	1	1	0	0	0	1	1	0	1	1	1	0	1	1	1	1	1	0	0	0	0	0	0	1	1	1	0	1	1	0	1	1	1	1	1	1	1	1
S17LNR0528	0	1	1	1	1	0	0	0	1	1	0	1	1	1	0	1	1	1	1	1	0	0	0	0	1	0	1	1	1	0	1	1	0	1	1	1	1	1	1	1	1
S17LNR0564	0	1	1	1	1	0	0	0	1	1	1	1	1	1	0	1	1	1	1	1	0	0	0	0	1	0	1	1	1	0	1	1	0	1	1	1	1	1	1	1	1
S17LNR0574	0	1	1	1	1	0	0	0	1	1	0	1	1	1	0	1	1	1	1	1	0	0	0	0	1	0	1	1	1	0	1	1	0	1	1	1	1	1	1	1	1
S17LNR0605	0	1	1	1	1	0	0	0	1	1	0	1	1	1	0	1	1	1	1	1	0	0	0	0	1	0	1	1	1	0	1	1	0	1	1	1	1	1	1	1	1
S17LNR0709	0	1	1	1	1	0	0	0	1	1	0	1	1	1	0	1	1	1	1	1	0	0	0	0	1	0	1	1	1	0	1	1	0	1	1	1	1	1	1	1	1
S17LNR0887	0	1	1	1	1	0	1	1	1	1	0	1	1	1	0	1	1	1	1	1	0	1	1	1	1	0	1	1	1	0	1	1	0	1	1	1	1	1	1	1	1
S17LNR0943	0	1	1	1	1	0	0	0	1	1	0	1	1	1	0	1	1	1	1	1	0	0	0	0	1	0	1	1	1	0	1	1	0	1	1	1	1	1	1	1	1
S17LNR0975	0	1	1	1	1	0	0	0	1	1	1	1	1	1	0	1	1	1	1	1	0	0	0	0	1	0	1	1	1	0	1	1	0	1	1	1	1	1	1	1	1
S17LNR0992	0	1	1	1	1	0	0	0	1	1	0	1	1	1	0	1	1	1	1	1	0	0	0	0	1	0	1	1	1	0	1	1	0	1	1	1	1	1	1	1	1
S17LNR1077	0	1	1	1	1	0	1	1	1	1	0	1	1	1	0	1	1	0	1	1	0	1	1	1	1	0	1	1	1	0	1	1	0	1	1	1	1	1	1	1	1
S17LNR1099	0	1	1	1	1	0	0	0	1	1	1	1	1	1	0	1	1	1	1	1	0	0	0	0	1	0	1	1	1	0	2	1	0	1	1	1	1	1	1	1	1
S17LNR1272	0	1	1	1	1	0	0	0	1	1	0	1	1	1	0	1	1	1	1	1	0	0	0	0	1	0	1	1	1	0	1	1	0	1	1	1	1	1	1	1	1
S17LNR1555	0	1	1	1	1	0	1	1	1	1	0	1	1	1	0	1	1	1	1	1	0	1	1	1	1	0	1	1	1	0	1	1	0	1	1	1	1	1	1	1	1
S17LNR1583	0	0	1	1	1	0	0	0	1	1	0	1	1	1	0	1	1	1	1	1	0	0	0	0	1	0	1	1	1	0	1	1	0	1	1	1	1	1	1	1	1
S17LNR1605	0	1	1	1	1	0	0	0	1	1	0	1	1	1	0	1	1	1	1	1	0	0	0	0	1	0	1	1	1	0	1	1	0	1	1	1	1	1	1	1	1
S17LNR1689	0	1	1	1	1	0	0	0	1	1	0	1	1	1	0	1	1	1	1	1	0	0	0	0	1	0	1	1	1	0	1	1	0	1	1	1	1	1	1	1	1
S17LNR1817	1	1	1	1	1	0	0	0	1	1	0	1	1	1	0	1	1	1	1	1	0	0	0	0	1	0	1	1	1	0	1	1	0	1	1	1	1	1	1	1	1
S17LNR1873	0	1	1	1	1	0	0	0	1	1	0	1	1	1	0	1	1	1	1	1	0	0	0	0	1	0	1	1	1	0	1	1	0	1	1	1	1	1	1	1	1
S17LNR2085	0	1	1	1	1	0	0	0	1	1	0	1	1	2	0	1	1	1	1	1	0	0	0	0	1	0	1	1	1	0	1	1	0	1	1	1	1	1	1	1	1
S18LNR0089	0	1	1	1	1	0	0	0	1	1	1	1	1	1	0	1	1	1	1	1	0	0	0	0	1	0	1	1	1	0	1	1	0	1	1	1	1	1	1	1	1
S18LNR0214	0	1	1	1	1	0	0	0	1	1	0	1	1	1	0	1	1	1	1	1	0	0	0	0	1	0	1	1	1	0	1	1	0	1	1	1	1	1	1	1	1
S18LNR0382	0	1	1	1	1	0	0	0	1	1	0	1	1	1	0	1	1	1	1	1	0	0	0	0	1	0	1	1	1	0	1	1	0	1	1	1	1	1	1	1	1
S18LNR0512	0	1	1	1	1	0	0	0	1	1	1	1	1	1	0	1	1	1	1	1	0	0	0	0	1	0	1	1	1	0	1	1	0	1	1	1	1	1	1	1	1
S18LNR0515	0	1	1	1	1	0	0	0	1	1	0	1	1	1	0	1	1	1	1	1	0	0	0	0	1	0	1	1	1	0	1	1	0	1	1	1	1	1	1	1	1
S18LNR0574	0	1	1	1	1	0	0	0	1	1	1	1	1	1	0	1	1	1	1	1	0	0	0	0	1	0	1	1	1	0	1	1	0	1	1	1	1	1	1	1	1
S18LNR0604	0	1	1	1	1	0	0	0	1	1	0	1	1	1	0	1	1	1	1	1	0	0	0	0	1	0	1	1	1	0	1	1	0	1	1	1	1	1	1	1	1
S18LNR0642	0	1	1	1	1	0	0	0	1	1	0	1	1	1	0	1	1	1	1	1	0	0	0	0	1	0	1	1	1	0	1	1	0	1	1	1	1	1	1	1	1
S18LNR1142	0	1	1	1	1	0	0	0	1	1	0	1	1	1	0	1	1	1	1	1	0	0	0	0	1	0	1	1	1	0	1	1	0	1	1	1	1	1	1	1	1
S18LNR1211	0	1	1	1	1	0	0	0	1	1	0	1	1	1	0	1	1	1	1	1	1	0	0	1	1	1	1	1	1	1	1	1	1	1	1	1	1	1	1	1	1
S18LNR1265	0	1	1	1	1	0	0	0	1	1	1	2	1	1	0	1	1	1	1	1	0	0	0	0	1	0	1	1	1	0	1	1	0	1	1	1	1	1	2	1	1
S18LNR1281	0	1	1	1	1	0	0	0	1	1	0	1	1	1	0	1	1	1	1	1	0	0	0	0	1	0	1	1	1	0	1	1	0	1	1	1	1	1	1	1	1
S18LNR1287	0	1	1	1	1	0	0	0	1	1	0	1	1	1	0	1	1	2	1	1	0	0	0	0	1	0	1	1	1	0	1	1	0	1	1	1	1	1	1	1	1
S18LNR1349	0	1	1	1	1	0	0	0	1	1	1	1	1	1	0	1	1	1	1	1	0	0	0	0	1	0	1	1	1	0	1	1	0	1	1	1	1	1	1	1	1
S18LNR1450	0	1	1	1	1	0	0	0	1	1	1	1	1	1	0	1	1	1	1	1	0	0	0	0	1	0	1	1	1	0	1	1	0	1	1	1	1	1	1	1	1
S18LNR1485	0	1	1	1	1	0	0	0	1	1	1	1	1	1	0	1	1	1	1	1	0	0	0	0	1	0	1	1	1	0	1	1	0	1	1	1	1	1	1	1	1
S18LNR1553	0	1	1	1	1	0	0	0	1	1	1	1	1	1	0	1	1	2	1	1	0	0	0	0	1	0	1	1	1	0	1	1	0	1	1	1	1	1	1	1	1
S18LNR1815	1	1	1	1	1	0	0	0	0	1	0	1	1	1	0	1	1	1	1	1	0	0	0	0	1	0	1	1	1	0	1	1	0	1	1	1	1	1	1	1	1
S18LNR1821	0	1	1	1	1	0	0	0	1	1	0	1	1	1	0	1	1	1	1	1	0	0	0	0	1	0	1	1	1	0	1	1	0	1	1	1	1	1	1	1	1
S18LNR1828	0	1	1	1	1	0	0	0	1	1	0	1	1	1	0	1	1	1	1	1	0	0	0	0	1	0	1	1	1	0	1	1	0	1	1	1	1	1	1	1	1
S18LNR1829	0	1	1	1	1	0	0	0	1	1	1	1	1	1	0	1	0	1	1	1	0	0	0	0	1	0	1	1	1	0	1	1	0	1	1	1	1	0	1	1	1
S18LNR1853	1	1	1	1	1	0	0	0	1	1	0	1	1	1	0	1	1	1	1	1	0	0	0	0	1	0	1	1	1	0	1	1	0	1	1	1	1	1	1	1	1
S18LNR1877	0	1	1	1	1	0	0	0	1	1	0	1	1	1	0	1	1	1	1	1	0	0	0	0	1	0	1	1	1	0	1	1	0	1	1	1	1	1	1	1	1
S18LNR1879	0	1	1	1	1	0	0	0	1	1	1	1	1	1	0	1	1	1	1	1	0	0	0	0	1	0	1	1	1	0	1	1	0	1	1	1	1	1	1	1	1
S18LNR2123	0	1	1	1	1	0	1	1	1	1	0	1	1	1	0	1	1	1	1	1	0	1	1	1	1	0	1	1	1	0	1	1	0	1	1	1	1	1	1	1	1
S18LNR2334	0	1	1	1	1	0	1	1	1	1	0	1	1	1	0	1	1	1	1	1	0	1	1	1	1	0	1	1	1	0	2	1	0	1	1	1	1	1	1	1	1
S19LNR0021	0	1	1	1	1	0	0	0	1	1	0	1	1	1	0	1	1	1	1	1	0	0	0	0	1	0	1	1	1	0	1	1	0	1	1	1	1	1	1	1	1
S19LNR0094	0	1	1	1	1	0	1	1	1	1	1	1	1	1	0	1	1	0	1	1	0	1	1	1	1	0	1	1	1	0	1	1	0	1	1	1	1	1	1	1	1
S19LNR0215	0	1	1	1	1	0	0	0	1	1	0	1	1	1	0	1	1	1	1	1	0	0	0	0	1	0	1	1	1	0	1	1	0	1	1	1	1	1	1	1	1
S19LNR0239	0	1	1	1	1	0	0	0	1	1	0	1	1	1	0	1	1	1	1	1	0	0	0	0	1	0	1	1	1	0	1	1	0	1	1	1	1	1	1	1	1
S19LNR0321	0	1	1	1	1	0	0	0	1	1	1	1	1	1	0	1	1	1	1	1	0	0	0	0	1	0	1	1	1	0	1	1	0	1	1	1	1	1	1	1	1
S19LNR0492	0	1	1	1	1	0	0	0	1	1	1	1	1	1	0	1	1	1	1	1	0	0	0	0	1	0	1	1	1	0	1	1	0	1	1	1	1	1	1	1	1
S19LNR0519	0	1	1	1	1	0	0	0	1	1	1	1	1	1	0	1	1	1	1	1	0	0	0	0	1	0	1	1	1	0	1	1	0	1	1	1	1	1	1	1	1
S19LNR0567	0	1	1	1	1	0	0	0	1	1	1	1	1	1	0	1	1	1	1	1	0	0	0	0	1	0	1	1	1	0	1	1	0	1	1	1	1	1	1	1	1
S19LNR0596	0	1	1	1	1	0	0	0	1	1	0	1	1	1	0	1	1	1	1	1	0	0	0	0	1	0	1	1	1	0	1	1	0	1	1	1	1	1	1	1	1
S19LNR0640	0	1	1	1	1	0	0	0	1	1	0	1	1	1	0	1	1	1	1	1	0	0	0	0	1	0	1	1	1	0	1	1	0	1	1	1	1	1	1	1	1
S19LNR0656	0	1	1	1	1	0	0	0	1	1	0	1	1	1	0	1	1	1	1	1	0	0	0	0	1	0	1	1	1	0	1	1	0	1	1	1	1	1	1	1	1
S19LNR0810	0	1	1	1	1	0	0	0	1	1	1	1	1	1	0	1	1	1	1	1	0	0	0	0	1	0	1	1	1	0	1	1	0	1	1	1	1	1	1	1	1
S19LNR0814	0	1	1	1	1	0	0	0	1	1	0	1	1	1	0	1	1	1	1	1	0	0	0	0	1	0	1	1	1	0	1	1	0	1	1	1	1	1	1	1	1
S19LNR0825	0	1	1	1	1	0	0	0	1	1	0	1	1	1	0	1	1	1	1	1	0	0	0	0	1	0	1	1	1	0	1	1	0	1	1	1	1	1	1	1	1
S19LNR0854	0	1	1	1	1	0	1	1	1	1	1	1	1	2	0	1	1	0	1	1	0	1	1	1	1	0	1	1	1	0	1	1	0	1	1	1	1	1	1	1	1
S19LNR0882	0	1	1	1	1	0	0	0	1	1	0	1	1	1	0	1	1	1	1	1	0	0	0	0	1	0	1	1	1	0	1	1	0	1	1	1	1	1	1	1	1
S19LNR1025	0	1	1	1	1	0	0	0	1	1	1	1	1	1	0	1	1	1	1	1	0	0	0	0	1	0	1	1	1	0	1	1	0	1	1	1	1	1	1	1	1
S19LNR1097	0	1	1	1	1	0	0	0	1	1	0	1	1	1	0	1	1	1	1	1	0	0	0	0	1	0	1	1	1	0	1	1	0	1	1	1	1	1	1	1	1
S19LNR1153	0	1	1	1	1	0	0	0	1	1	0	1	1	1	0	1	1	1	1	1	0	0	0	0	1	0	1	1	1	0	1	1	0	1	1	1	1	1	1	1	1
S19LNR1294	0	1	1	1	1	0	0	0	1	1	0	1	1	1	0	1	1	1	1	1	0	0	0	0	1	0	1	1	1	0	2	1	0	1	1	1	1	1	1	1	1
S19LNR1340	0	1	1	1	1	0	0	0	1	1	0	1	1	1	0	1	1	1	1	1	0	0	0	0	1	0	1	1	1	0	1	1	0	1	1	1	1	1	1	1	1
S19LNR1562	0	1	1	1	1	0	0	0	1	1	0	1	1	1	0	1	1	1	1	1	0	0	0	0	1	0	1	1	1	0	1	1	0	1	1	1	1	1	1	1	1
S19LNR1698	0	1	1	1	1	0	0	0	1	1	0	1	1	1	0	1	1	1	1	1	0	0	0	0	1	0	1	1	1	0	1	1	0	1	1	1	1	1	1	1	1
S19LNR1916	0	1	1	1	1	0	0	0	1	1	1	1	1	1	0	1	1	1	1	1	0	0	0	0	1	0	1	1	1	0	1	1	0	1	1	1	1	1	1	1	1
S19LNR1937	0	1	1	1	1	0	0	0	1	1	0	1	1	1	0	1	1	1	1	1	0	0	0	0	1	0	1	1	1	0	1	1	0	1	1	1	1	1	1	1	1
S19LNR2158	0	1	1	1	1	0	0	0	1	1	1	1	1	1	0	1	1	1	1	1	0	0	0	0	1	0	1	1	1	0	2	1	0	1	1	1	1	1	1	1	1
S20LNR0047	0	1	1	1	1	0	0	0	1	1	1	1	1	1	0	1	1	1	1	1	0	0	0	0	1	0	1	1	1	0	1	1	0	1	1	1	1	1	1	1	1
S20LNR0056	0	1	1	1	1	0	0	0	1	1	0	1	1	1	0	1	1	1	1	1	0	0	0	0	1	0	1	1	1	0	1	1	0	1	1	1	1	1	1	1	1
S20LNR0197	0	1	1	1	1	0	0	0	1	1	0	1	1	1	0	1	1	1	1	1	0	0	0	0	1	0	1	1	1	0	1	1	0	1	1	1	1	1	1	1	1
S20LNR0257	0	1	1	1	1	0	0	0	1	1	0	1	1	1	0	1	1	1	1	1	0	0	0	0	1	0	1	1	1	0	2	1	0	1	1	1	1	1	1	1	1
S20LNR0293	0	1	1	1	1	0	0	0	1	1	0	1	1	1	0	1	1	0	1	1	0	0	0	0	1	0	1	1	1	0	1	1	0	1	1	1	1	1	1	1	1
S20LNR0317	0	1	1	1	1	0	0	0	1	1	1	1	1	1	0	1	1	1	1	1	0	0	0	0	1	0	1	1	1	0	1	1	0	1	1	1	1	1	1	1	1
S20LNR0424	0	1	1	1	1	0	0	0	1	1	1	1	1	1	0	1	1	1	1	1	0	0	0	0	1	0	1	1	1	0	1	1	0	1	1	1	1	1	1	1	1
S20LNR0443	0	1	1	1	1	0	0	0	1	1	1	1	1	1	0	1	1	1	1	1	0	0	0	0	1	0	1	1	1	0	1	1	0	1	1	1	1	1	1	1	1
S20LNR0551	0	1	1	1	1	0	0	0	1	1	0	1	1	1	0	1	1	0	1	1	0	0	0	0	1	0	1	1	1	0	1	1	0	1	1	1	1	1	1	1	1
S20LNR0591	0	1	0	1	0	0	0	0	0	1	1	1	1	1	0	1	1	1	1	1	0	0	0	0	1	0	1	1	1	0	2	1	0	1	1	1	1	1	1	1	1
S20LNR0635	0	1	1	1	1	0	0	0	1	1	1	2	1	1	0	1	1	1	1	1	0	0	0	0	1	0	1	1	1	0	1	1	0	1	1	1	1	1	2	1	1
S20LNR0638	0	1	1	1	1	0	0	0	1	1	0	1	1	1	0	1	1	1	1	1	0	0	0	0	1	0	1	1	1	0	1	1	0	1	1	1	1	1	1	1	1
S20LNR0640	0	1	1	1	1	0	0	0	1	1	1	1	1	1	0	1	1	1	1	1	0	0	0	0	1	0	1	1	1	0	1	1	0	1	1	1	1	1	1	1	1
S20LNR0699	0	1	1	1	1	0	0	0	1	1	1	1	1	1	0	1	1	1	1	1	0	0	0	0	1	0	1	1	1	0	1	1	0	1	1	1	1	1	1	1	1
S20LNR0776	0	1	1	1	1	0	0	0	1	1	1	1	1	1	0	1	1	1	1	1	0	0	0	0	1	0	1	1	1	0	1	1	0	1	1	1	1	1	1	1	1
S20LNR0836	0	1	1	1	1	0	0	0	1	1	0	1	1	1	0	1	1	1	1	1	0	0	0	0	1	0	1	1	1	0	1	1	0	1	1	1	1	1	1	1	1
S20LNR0837	0	1	1	1	1	0	0	0	1	1	1	1	1	1	0	1	1	1	1	1	0	0	0	0	1	0	1	1	1	0	1	1	0	1	1	1	1	1	1	1	1
S20LNR0900	0	1	1	1	1	0	0	0	1	1	0	1	1	1	0	1	1	1	1	1	0	0	0	0	1	0	1	1	1	0	1	1	0	1	1	1	1	1	1	1	1
S20LNR0962	0	1	1	1	1	0	0	0	1	1	0	1	1	1	0	1	1	1	1	1	0	0	0	0	1	0	1	1	1	0	1	1	0	1	1	1	1	1	1	1	1
S20LNR1438	0	1	1	1	1	0	0	0	1	1	1	1	1	1	0	1	1	1	1	1	0	0	0	0	1	0	1	1	1	0	1	1	0	1	1	1	1	1	1	1	1
S20LNR1536	0	1	1	1	1	0	0	0	1	1	1	1	1	1	0	1	1	1	1	1	0	0	0	0	1	0	1	1	1	0	1	1	0	1	1	1	1	1	1	1	1
S20LNR1539	0	1	1	1	1	0	0	0	1	1	1	1	1	1	0	1	1	1	1	1	0	0	0	0	1	0	1	1	1	0	1	1	0	1	1	1	1	1	1	1	1
S20LNR1557	0	1	1	1	1	0	0	0	1	1	0	1	1	1	0	1	1	1	1	1	0	0	0	0	1	0	1	1	1	0	1	1	0	1	1	1	1	1	1	1	1
S20LNR1667	0	1	1	1	1	0	0	0	1	1	0	1	1	1	0	1	1	1	1	1	0	0	0	0	1	0	1	1	1	0	1	1	0	1	1	1	1	1	1	1	1
S20LNR1681	0	1	1	1	1	0	0	0	1	1	1	1	1	1	0	1	1	1	1	1	0	0	0	0	1	0	1	1	1	0	1	1	0	1	1	1	1	1	1	1	1
S20LNR1703	0	1	1	1	1	0	0	0	1	1	0	1	1	1	0	1	1	1	1	1	0	0	0	0	1	0	1	1	1	0	1	1	0	1	1	1	1	1	1	1	1
S20LNR1754	0	1	1	1	1	0	0	0	1	1	0	1	1	1	0	1	1	1	1	1	0	0	0	0	1	0	1	1	1	0	1	1	0	1	1	1	1	1	1	1	1
S20LNR1755	0	1	1	1	1	0	0	0	1	1	1	1	1	1	0	1	1	1	1	1	0	0	0	0	1	0	1	1	1	0	1	1	0	1	1	1	1	1	1	1	1
2019LSAL02497	0	1	1	1	1	0	0	0	1	1	0	1	1	1	0	1	1	1	1	1	0	0	0	0	1	0	1	1	1	0	1	1	0	1	1	1	1	1	1	1	1
2020LSAL06084	0	1	1	1	1	0	0	0	1	1	0	1	1	1	0	1	1	1	1	1	0	0	0	0	1	0	1	1	1	0	1	1	0	1	1	1	1	1	1	1	1
2021LSAL01652	0	1	1	1	1	0	0	0	1	1	1	1	1	1	0	1	1	1	1	1	0	0	0	0	1	0	1	1	1	0	1	1	0	1	1	1	1	1	1	1	1
2021LSAL01666	0	1	1	1	1	0	0	0	1	1	1	1	1	1	0	1	1	1	1	1	0	0	0	0	1	0	1	1	1	0	1	1	0	1	1	1	1	1	1	1	1
2020LSAL05218	0	1	1	1	1	0	0	0	1	1	1	1	1	1	0	1	1	1	1	1	0	0	0	0	1	0	1	1	1	0	2	1	0	1	1	1	1	1	1	1	1
2020LSAL05251	0	1	1	1	1	0	0	0	1	1	0	1	1	1	0	1	1	1	1	1	0	0	0	0	1	0	1	1	1	0	1	1	0	1	1	1	1	1	1	1	1
2020LSAL05266	0	1	2	1	2	0	0	0	2	1	0	1	1	2	0	1	1	1	1	1	0	0	0	0	1	0	1	1	1	0	1	1	0	1	1	1	1	1	1	1	1
2021LSAL01695	0	1	1	1	1	0	0	0	1	1	1	1	1	1	0	1	1	1	1	1	0	0	0	0	1	0	1	1	1	0	1	1	0	1	1	1	1	1	1	1	1
2021LSAL01641	0	1	1	1	1	0	0	0	1	1	1	1	1	1	0	1	1	1	1	1	0	0	0	0	1	0	1	1	1	0	1	1	0	1	1	1	1	1	1	1	1
2021LSAL01693	0	1	1	1	1	0	0	0	1	1	1	1	1	1	0	1	1	1	1	1	0	0	0	0	1	0	1	1	1	0	1	1	0	1	1	1	1	1	1	1	1
2021LSAL01686	0	1	1	1	1	0	0	0	1	1	0	1	1	1	0	1	1	1	1	1	0	0	0	0	1	0	1	1	1	0	1	1	0	1	1	1	1	1	1	1	1
2020LSAL03209	0	1	1	1	1	0	0	0	1	1	0	1	1	1	0	1	1	1	1	1	0	0	0	0	1	0	1	1	1	0	1	1	0	1	1	1	1	1	1	1	1
2020LSAL02623	0	1	1	1	1	0	0	0	1	1	0	1	1	1	0	1	1	1	1	1	0	0	0	0	1	0	1	1	1	0	1	1	0	1	1	1	1	1	1	1	1
2021LSAL01513	0	1	1	1	1	0	0	0	1	1	1	1	1	1	0	1	1	1	1	1	0	0	0	0	1	0	1	1	1	0	1	1	0	1	1	1	1	1	1	1	1
2020LSAL02642	0	1	1	1	1	0	0	0	1	1	0	1	1	1	0	1	1	1	1	1	0	0	0	0	1	0	1	1	1	0	1	1	0	1	1	1	1	1	1	1	1
2021LSAL01517	0	1	1	1	1	0	0	0	1	1	1	1	1	1	0	1	1	1	1	1	0	0	0	0	1	0	1	1	1	0	1	1	0	1	1	1	1	1	1	1	1
2020LSAL10190	0	1	1	1	1	0	0	0	1	1	1	1	1	1	0	1	1	1	1	1	0	0	0	0	1	0	1	1	1	0	1	1	0	1	1	1	1	1	1	1	1
2020LSAL04960	0	1	1	1	1	0	0	0	1	1	0	1	1	1	0	1	1	1	1	1	0	0	0	0	1	0	1	1	1	0	1	1	0	1	1	1	1	1	1	1	1
2019LSAL08268	0	1	1	1	1	0	0	0	1	1	1	1	1	1	0	1	1	1	1	1	0	0	0	0	1	0	1	1	1	0	1	1	0	1	1	1	1	1	1	1	1
2020LSAL04953	0	1	1	1	1	0	0	0	1	1	1	1	1	1	0	1	1	1	1	1	0	0	0	0	1	0	1	1	1	0	1	1	0	1	1	1	1	1	1	1	1
2021LSAL06158	0	1	1	1	1	0	0	0	1	1	1	0	1	1	0	1	1	1	1	1	0	0	0	0	1	0	1	1	1	0	1	1	0	1	1	1	1	1	0	1	1
2021LSAL06159	0	1	1	1	1	0	0	0	1	1	0	1	1	1	0	1	1	1	1	1	0	0	0	0	1	0	1	1	1	0	1	1	0	1	1	1	1	1	1	1	1
2021LSAL06162	0	1	1	1	1	0	0	0	1	1	1	1	1	1	0	1	1	2	1	1	0	0	0	0	1	0	1	1	1	0	1	1	0	1	1	1	1	1	1	1	1
2019LSAL01500	0	1	1	1	1	0	0	0	1	1	0	1	1	1	0	1	1	1	1	1	0	0	0	0	1	0	1	1	1	0	1	1	0	1	1	1	1	1	1	1	1
2021LSAL06165	0	1	1	1	1	0	0	0	1	1	0	1	1	1	0	1	1	1	1	1	0	0	0	0	1	0	1	1	1	0	1	1	0	1	1	1	1	1	1	1	1
2021LSAL06166	0	1	1	1	1	0	0	0	1	1	1	1	1	1	0	1	1	1	1	1	0	0	0	0	1	0	1	1	1	0	1	1	0	1	1	1	1	1	1	1	1

## Sheet: MOB-suite tool - Plasmid
	CP038508	CP014995	CP016867	CP040923	CP024485	CP040649	MG800340	CP030229	CP019691	CP031897	CP014084	CP024288	CP012835	CP011433	CP031654	CP035912	CP025144	CP027416	CP021835	CP022065	NC_021927	CP030004	CP041577	CP039602	CP019188	NC_016840	CP016041	CP044963	CP003110	CP040650	CP022733	CP025141	CP025279	NC_008487	CP024858	CP028802	CP021336	CP037905	FR851304	CP043014	CP011336	CP038598	KP205272	CP039495	CP040385	KP763470	CP042603	CP038616	CP006757
ACT20SMb93	1	0	0	0	0	0	0	0	0	0	0	0	0	0	0	0	0	0	0	0	0	0	0	0	0	0	0	0	0	0	0	0	0	0	0	0	0	0	0	0	0	0	0	0	0	0	0	0	0
ACT20SMb104	1	0	0	0	0	0	0	0	0	0	0	0	0	0	0	0	0	0	0	0	0	0	0	0	0	0	0	0	0	0	0	0	0	0	0	0	0	0	0	0	0	0	0	1	0	0	0	0	0
ACT20SMb99	1	0	0	0	0	0	0	0	0	0	0	0	0	0	1	0	0	0	0	0	0	0	0	0	0	0	0	0	0	0	0	0	0	0	0	0	0	0	0	0	0	0	0	1	0	0	0	0	0
ACT20SMb56	1	0	0	0	0	0	0	0	0	0	0	0	0	0	0	0	0	0	0	0	0	0	0	0	0	0	0	0	0	0	0	0	0	0	0	0	0	0	0	0	0	0	0	1	0	0	0	0	0
ACT20SMb28	1	0	0	0	0	0	0	1	0	0	0	0	0	0	0	0	0	0	0	0	0	0	0	0	0	0	0	0	0	0	0	0	0	0	0	0	0	0	0	0	0	0	0	0	0	0	0	0	0
ACT20SMb27	1	0	0	0	0	0	0	1	0	0	0	0	0	0	0	0	0	0	0	0	0	0	0	0	0	0	0	0	0	0	0	0	0	0	0	0	0	0	0	0	0	0	0	1	0	0	0	0	0
ACT20SMb4	1	0	0	0	0	0	0	0	0	0	0	0	0	0	0	0	0	0	0	0	0	0	0	0	0	0	0	0	0	0	0	0	0	0	0	0	0	0	0	0	0	0	0	1	0	0	0	0	0
ACT20SMb29	1	0	0	0	0	0	0	1	0	0	0	0	0	0	1	0	0	0	0	0	0	0	0	0	0	0	0	0	0	0	0	0	0	0	0	0	0	0	0	0	0	0	0	1	0	0	0	0	0
ACT1919836	0	0	0	0	0	0	0	0	0	0	0	0	0	0	1	0	0	0	0	0	0	0	0	0	1	0	0	0	0	0	1	0	0	0	0	0	0	0	0	0	0	0	0	1	0	0	0	0	1
ACT1920264	1	0	0	0	0	0	0	0	0	0	0	0	0	0	0	0	0	0	0	0	0	0	0	0	0	0	0	0	0	0	0	0	1	0	0	0	0	0	0	0	0	0	0	0	0	0	0	0	0
ACT20SMb77	1	0	0	0	0	0	0	1	0	0	0	0	0	0	1	0	0	0	0	0	0	0	0	0	0	0	0	0	0	0	0	0	0	0	0	0	0	0	0	0	0	0	0	1	0	0	0	0	0
ACT20SMb5	1	0	0	0	0	0	0	1	0	0	0	0	0	0	1	0	0	0	0	0	0	0	0	0	0	0	0	0	0	0	0	0	0	0	0	0	0	0	0	0	0	0	0	1	0	0	0	0	0
ACT20SMb95	1	0	0	0	0	0	0	0	0	0	0	0	0	0	1	0	0	0	0	0	0	0	0	1	0	0	0	0	0	0	0	0	0	0	0	0	0	0	0	0	0	0	0	1	0	0	0	0	0
ACT1919835	0	0	0	0	0	0	0	0	0	0	0	0	0	0	1	0	0	0	0	0	0	0	0	0	0	0	0	0	0	0	0	0	0	0	0	0	0	0	0	0	0	0	0	1	0	0	0	0	1
ACT20SMb48	1	0	0	0	0	0	0	0	0	0	0	0	0	0	1	0	0	0	0	0	0	0	0	0	0	0	0	0	0	0	0	0	0	0	0	0	0	0	0	0	0	0	0	0	0	0	0	0	0
ACT20SMb37	1	0	0	0	0	0	0	0	0	0	0	0	0	0	0	0	0	0	0	0	0	0	0	0	0	0	0	0	0	0	0	0	0	0	0	0	0	0	0	0	0	0	0	0	0	0	0	0	0
ACT1919842	1	0	0	0	0	0	0	0	0	0	0	0	0	0	1	0	0	0	0	0	0	0	0	0	0	0	0	0	0	0	0	0	0	0	0	0	0	0	0	0	0	0	0	0	0	0	0	1	1
ACT1919841	1	0	0	0	0	0	0	1	0	0	0	1	0	0	0	0	0	0	0	0	0	0	0	0	0	0	0	0	0	0	0	0	0	0	0	0	0	0	0	0	0	0	0	0	0	0	0	0	0
ACT1919844	1	0	0	0	0	0	0	0	0	0	0	1	0	0	0	0	0	0	0	0	0	0	0	0	0	0	0	0	0	0	0	0	0	0	0	0	0	0	0	0	0	0	0	0	0	0	0	0	0
ACT20SMb50	1	0	0	0	0	0	0	0	0	0	0	0	0	0	0	0	0	0	0	0	0	0	0	0	0	0	0	0	0	0	0	0	0	0	0	0	0	0	0	0	0	0	0	1	0	0	0	0	0
ACT20SMb84	1	0	0	0	0	0	0	1	1	0	0	1	0	0	0	0	0	0	0	0	0	0	0	0	0	0	0	0	0	0	0	0	0	0	0	0	0	0	0	0	0	0	0	1	0	0	0	0	0
ACT20SMb55	1	0	0	0	0	0	0	1	0	0	0	1	0	0	0	0	0	0	0	0	0	0	0	0	0	0	0	0	0	0	0	0	0	0	0	0	0	0	0	0	0	0	0	1	0	0	0	0	0
ACT20SMb102	1	0	0	0	0	0	0	1	0	0	0	0	0	0	1	0	0	0	0	0	0	0	0	0	0	0	0	0	0	0	0	0	0	0	0	0	0	0	0	0	0	0	0	0	0	0	0	0	0
ACT20SMb62	1	0	0	0	0	0	0	1	0	0	0	1	0	0	0	0	0	0	0	0	0	0	0	0	0	0	0	0	0	0	0	0	0	0	0	0	0	0	0	0	0	0	0	1	0	0	0	0	0
ACT20SMb8	1	0	0	0	0	0	0	0	0	0	0	0	0	0	1	0	0	0	0	0	0	0	0	0	0	0	0	0	0	0	0	0	0	0	0	0	0	0	0	0	0	0	0	1	0	0	0	0	0
ACT1920265	1	0	0	0	0	0	0	0	0	0	0	0	0	0	1	0	0	0	0	0	0	0	0	0	0	0	0	0	0	0	0	0	0	0	0	0	0	0	0	0	0	0	0	0	0	0	0	0	0
ACT20SMb21	1	0	0	0	0	0	0	0	0	0	0	0	0	0	0	0	0	0	0	0	0	0	0	0	0	0	0	0	0	0	0	0	0	0	0	0	0	0	0	0	0	0	0	0	0	0	0	0	0
ACT1920267	1	0	0	0	0	0	0	1	0	0	0	1	0	0	1	0	0	0	0	0	0	0	0	0	0	0	0	0	0	0	0	0	0	0	0	0	0	0	0	0	0	0	0	0	0	0	0	0	0
ACT20SMb6	1	0	0	0	0	0	0	0	0	0	0	1	0	0	0	0	0	0	0	0	0	0	0	0	0	0	0	0	0	0	0	0	0	0	0	0	0	0	0	0	0	0	0	1	0	0	0	0	0
ACT20SMb61	1	0	0	0	0	0	0	1	0	0	0	1	0	0	0	0	0	0	0	0	0	0	0	0	0	0	0	0	0	0	0	0	0	0	0	0	0	0	0	0	0	0	0	0	0	0	0	0	0
ACT20SMb64	1	0	0	0	0	0	0	1	0	0	0	1	0	0	0	0	0	0	0	0	0	0	0	1	0	0	0	0	0	0	0	0	1	0	0	0	0	0	0	0	0	0	0	0	0	0	0	0	0
ACT20SMb39	1	0	0	0	0	0	0	1	0	0	0	1	0	0	0	0	0	0	0	0	0	0	0	0	0	0	0	0	0	0	0	0	0	0	0	0	0	0	0	0	0	0	0	0	0	0	0	0	0
ACT20SMb44	1	0	0	0	0	0	0	1	0	0	0	1	0	0	0	0	0	0	0	0	0	0	0	0	0	0	0	0	0	0	0	0	0	0	0	0	0	0	0	0	0	0	0	0	0	0	0	0	0
ACT20SMb9	1	0	0	0	0	0	0	0	0	0	0	1	0	0	0	0	0	0	0	0	0	0	0	0	0	0	0	0	0	0	0	0	0	0	0	0	0	0	0	0	0	0	0	0	0	0	0	0	0
ACT1919845	1	0	0	0	0	0	0	0	0	0	0	1	0	0	1	0	0	0	0	0	0	0	0	0	0	0	0	0	0	0	0	0	0	0	0	0	0	0	0	0	0	0	0	1	0	1	0	1	1
ACT20SMb12	1	0	0	0	0	0	0	0	0	0	0	0	0	0	1	0	0	0	0	0	0	0	0	0	0	0	0	0	0	0	0	0	0	0	0	0	0	0	0	0	0	0	0	1	0	0	0	0	0
ACT20SMb33	1	0	0	0	0	0	0	0	0	0	0	0	0	0	0	0	0	0	0	0	0	0	0	0	0	0	0	0	0	0	0	0	0	0	0	0	0	0	0	0	0	0	0	1	0	0	0	0	0
ACT20SMb53	1	0	0	0	0	0	0	1	0	0	0	1	0	0	0	0	0	0	0	0	0	0	0	0	0	0	0	0	1	0	1	0	0	0	0	0	0	0	0	0	0	0	0	1	0	0	0	0	0
ACT20SMb24	1	0	0	0	0	0	0	0	0	0	0	1	0	0	0	0	0	1	0	1	0	0	0	1	0	0	0	0	0	0	0	0	0	0	0	1	0	0	0	0	0	0	0	0	0	0	0	0	0
ACT20SMb54	1	0	0	0	0	0	0	1	0	0	0	0	0	0	1	0	0	0	0	0	0	0	0	0	0	0	0	0	0	0	0	0	0	0	0	0	0	0	0	0	0	0	0	0	0	0	0	0	0
ACT1917919	1	0	0	0	0	0	0	0	0	0	0	0	0	0	1	0	0	0	0	0	0	0	0	0	0	0	0	0	0	0	0	0	0	0	0	0	0	0	0	0	0	0	0	1	0	0	0	1	1
ACT20SMb58	1	0	0	0	0	0	0	1	0	0	0	0	0	0	0	0	0	0	0	0	0	0	0	0	0	0	0	0	0	0	0	0	1	0	0	0	0	0	0	0	0	0	0	0	0	0	0	0	0
ACT20SMb67	1	0	0	0	0	0	0	1	1	0	0	0	0	1	0	0	0	0	0	0	0	0	0	0	0	0	0	0	0	0	0	0	0	0	0	0	0	0	0	0	0	0	0	0	0	0	0	0	0
ACT20SMb90	1	0	0	0	0	0	0	0	1	0	0	0	0	1	1	0	0	0	0	0	0	0	0	0	0	0	0	0	0	0	0	0	0	0	0	0	0	0	0	0	0	0	0	0	0	0	0	0	0
ACT20SMb3	1	0	0	0	0	0	0	1	0	0	0	0	0	0	1	0	0	0	0	0	0	0	0	0	0	0	0	0	0	0	0	0	0	0	0	0	0	0	0	0	0	0	0	0	0	0	0	0	0
ACT20SMb57	1	0	0	0	0	0	0	1	0	0	0	0	0	0	0	0	0	0	0	0	0	0	0	0	0	0	0	0	0	0	0	0	0	0	0	0	0	0	0	0	0	0	0	0	0	0	0	0	0
ACT20SMb86	1	0	0	0	0	0	0	0	0	0	0	0	0	0	0	0	0	0	0	0	0	0	0	0	0	0	0	0	0	0	0	0	0	0	0	0	0	0	0	0	0	0	0	0	0	0	0	0	0
ACT20SMb46	1	0	0	0	0	0	0	0	0	0	0	0	0	0	0	0	0	0	0	0	0	0	0	0	0	0	0	0	0	0	0	0	0	0	0	1	0	0	0	0	0	0	0	0	0	0	0	0	0
ACT20SMb51	1	0	0	0	0	0	0	0	1	0	0	0	0	0	0	0	0	1	0	0	0	0	0	0	0	0	0	0	0	0	0	0	0	0	0	0	0	0	0	0	0	0	0	0	0	0	0	0	0
ACT20SMb43	1	0	0	0	0	0	0	1	0	0	0	0	0	0	0	0	0	0	0	0	0	0	0	0	0	0	0	0	0	0	0	0	0	0	0	0	0	0	0	0	0	0	0	0	0	0	0	0	0
ACT20SMb103	1	0	0	0	0	0	0	0	0	0	0	0	0	0	1	0	0	0	0	0	0	0	0	0	0	0	0	0	0	0	0	0	0	0	0	0	0	0	0	0	0	0	0	0	0	0	0	0	0
ACT20SMb69	1	0	0	0	0	0	0	0	0	0	0	0	0	0	0	0	0	0	0	0	0	0	0	0	0	0	0	0	0	0	0	0	0	0	0	0	0	0	0	0	0	0	0	0	0	0	0	0	0
ACT20SMb66	1	0	0	0	0	0	0	1	0	0	0	0	0	0	0	0	0	0	0	0	0	0	0	0	0	0	0	0	0	0	0	0	0	0	0	0	0	0	0	0	0	0	0	0	0	0	0	0	0
ACT20SMb1	1	0	0	0	0	0	0	0	0	0	0	0	0	0	0	0	0	0	0	0	0	0	0	0	0	0	0	0	0	0	0	0	0	0	0	0	0	0	0	0	0	0	0	0	0	0	0	0	0
ACT20SMb10	1	0	0	0	0	0	0	1	0	0	0	0	0	0	0	0	0	0	0	0	0	0	0	0	0	0	0	0	0	0	0	0	0	0	0	0	0	0	0	0	0	0	0	0	0	0	0	0	0
ACT20SMb41	1	0	0	0	0	0	0	0	0	0	0	0	0	0	0	0	0	0	0	0	0	0	0	0	0	0	0	0	0	0	0	0	0	0	0	0	0	0	0	0	0	0	0	0	0	0	0	0	0
ACT20SMb87	1	0	0	0	0	0	0	1	0	0	0	0	0	0	0	0	0	0	0	0	0	0	0	0	0	0	0	0	0	0	0	0	0	0	0	0	0	0	0	0	0	0	0	0	0	0	0	0	0
ACT20SMb79	1	0	0	0	0	0	0	0	0	0	0	0	0	0	0	0	0	0	0	0	0	0	0	0	0	0	0	0	0	0	0	0	0	0	0	0	0	0	0	0	0	0	0	0	0	0	0	0	0
ACT20SMb78	1	0	0	0	0	0	0	0	0	0	0	0	0	0	0	0	0	0	0	0	1	0	0	0	0	0	0	0	0	0	0	0	0	0	0	0	0	0	0	0	0	0	0	0	0	0	0	0	0
ACT20SMb72	1	0	0	0	0	0	0	1	0	0	0	0	0	0	1	0	0	0	0	0	0	0	0	0	0	0	0	0	0	0	0	0	0	0	0	0	0	0	0	0	0	0	0	0	0	0	0	0	0
ACT20SMb85	1	0	0	0	0	0	0	0	0	0	0	0	0	0	1	0	0	0	0	0	0	0	0	0	0	0	0	0	0	0	0	0	0	0	0	0	0	0	0	0	0	0	0	0	0	0	0	0	0
ACT20SMb73	1	0	0	0	0	0	0	1	0	0	0	0	0	0	0	0	0	0	0	0	0	0	0	0	0	0	0	0	0	0	0	0	0	0	0	0	0	0	0	0	0	0	0	0	0	0	0	0	0
ACT20SMb92	1	0	0	0	0	0	0	0	0	0	0	0	0	0	1	0	0	0	0	0	0	0	0	0	0	0	0	0	0	0	0	0	0	0	0	0	0	0	0	0	0	0	0	0	0	0	0	0	0
ACT20SMb96	1	0	0	0	0	0	0	1	0	0	0	0	0	0	0	0	0	0	0	0	0	0	0	0	0	0	0	0	0	0	0	0	0	0	0	0	0	0	0	0	0	0	0	0	0	0	0	0	0
ACT20SMb52	1	0	0	0	0	0	0	1	0	0	0	0	0	0	0	0	0	0	0	0	0	0	0	0	0	0	0	0	0	0	0	0	0	0	0	0	0	0	0	0	0	0	0	0	0	0	0	0	0
ACT20SMb97	1	0	0	0	0	0	0	1	0	0	0	0	0	0	1	0	0	0	0	0	0	0	0	1	0	0	0	0	0	0	0	0	1	0	0	0	0	0	0	0	0	0	0	0	0	0	0	0	0
ACT1919894	1	0	0	0	0	0	0	0	0	0	0	1	0	0	1	0	0	0	0	0	0	0	0	0	0	0	0	0	0	0	0	0	0	0	0	0	0	0	0	0	0	0	0	1	0	0	0	1	1
ACT1919893	1	0	0	0	0	0	0	0	0	0	0	0	0	0	1	0	0	0	0	0	0	0	0	0	0	0	0	0	0	0	0	0	0	0	0	0	0	0	0	0	0	0	0	1	0	0	0	1	1
ACT1919892	1	0	0	0	0	0	0	0	0	0	0	0	0	0	1	0	0	0	0	0	0	0	0	0	0	0	0	0	0	0	0	0	0	0	0	0	0	0	0	0	0	0	0	0	0	0	0	1	1
ACT1917923	1	0	0	0	0	0	0	0	0	0	0	0	0	0	1	0	0	0	0	0	0	0	0	0	0	0	0	0	0	0	0	0	0	0	0	0	0	0	0	0	0	0	0	0	0	0	0	1	1
ACT1917916	1	0	0	0	0	0	0	0	0	0	0	0	0	0	1	0	0	0	0	0	0	0	0	0	0	0	0	0	0	0	0	0	0	0	0	0	0	0	0	0	0	0	0	1	0	0	0	1	1
ACT1919897	1	0	0	0	0	0	0	0	0	0	0	0	0	0	1	0	0	0	0	0	0	0	0	1	0	0	0	0	0	0	0	0	0	0	0	0	0	0	0	0	0	0	0	1	0	0	0	1	1
ACT1919896	1	0	0	0	0	0	0	0	0	0	0	0	0	0	1	0	0	0	0	0	0	0	0	0	0	0	0	0	0	0	0	0	0	0	0	0	0	0	0	0	0	0	0	1	0	0	0	1	1
ACT1917913	1	0	0	0	0	0	0	0	0	0	0	0	0	0	1	0	0	0	0	0	0	0	0	0	0	0	0	0	0	0	0	0	0	0	0	0	0	0	0	0	0	0	0	1	0	0	0	1	1
ACT1917918	1	0	0	0	0	0	0	0	0	0	0	0	0	0	1	0	0	0	0	0	0	0	0	0	0	0	0	0	0	0	0	0	0	0	0	0	0	0	0	0	0	0	0	1	0	0	0	1	1
ACT1919895	1	0	0	0	0	0	0	0	0	0	0	1	0	0	1	0	1	0	1	0	0	0	0	0	0	0	0	0	0	0	0	0	0	0	0	0	0	0	0	0	0	0	0	1	0	0	0	1	1
ACT1917914	1	0	0	0	0	0	0	0	0	0	0	0	0	0	1	0	0	0	0	0	0	0	0	0	0	0	0	0	0	0	0	0	0	0	0	0	0	0	0	0	0	0	0	1	0	0	0	1	1
ACT20SMb42	1	0	0	0	1	0	0	0	0	0	0	1	0	0	0	0	0	1	0	0	0	0	0	1	0	0	0	0	0	1	0	0	1	0	0	0	0	0	0	0	0	0	0	0	0	0	0	0	0
ACT20SMb68	1	0	0	0	1	0	0	0	0	0	0	1	0	0	0	0	0	0	0	0	0	0	0	1	0	0	0	0	0	1	0	0	1	0	0	0	0	0	0	0	0	0	0	0	0	0	0	0	0
ACT20SMb11	1	0	0	0	1	0	0	0	0	0	0	1	0	0	1	0	0	0	0	0	0	0	0	1	0	0	0	0	0	1	0	0	0	0	0	0	0	0	0	0	0	0	0	0	0	0	0	0	0
ACT20SMb81	1	0	0	0	1	0	0	0	0	0	0	1	0	0	0	0	0	0	0	0	0	0	0	1	0	0	0	0	0	1	0	0	0	0	0	0	0	0	0	0	0	0	0	0	0	0	0	0	0
ACT20SMb31	1	0	0	0	1	0	0	0	0	0	0	1	0	0	0	0	0	0	0	0	0	0	0	1	0	0	0	0	0	1	0	0	0	0	0	0	0	0	0	0	0	0	0	0	0	0	0	0	0
ACT20SMb36	1	0	0	0	1	0	0	0	0	0	0	1	0	0	1	0	0	0	0	0	0	0	0	1	0	0	0	0	0	0	0	0	0	0	0	0	0	0	0	0	0	0	0	0	0	0	0	0	0
ACT20SMb74	1	0	0	0	1	0	0	0	0	0	0	1	0	0	0	0	0	1	0	0	0	0	0	1	0	0	0	0	0	0	0	0	0	0	0	0	0	0	0	0	0	0	0	0	0	0	0	0	0
ACT20SMb23	1	0	0	0	1	0	0	0	0	0	0	1	0	0	0	0	0	0	0	0	0	0	0	1	0	0	0	0	0	0	0	0	0	0	0	0	0	0	0	0	0	0	0	0	0	0	0	0	0
ACT20SMb80	1	0	0	0	1	0	0	0	0	0	0	1	0	0	0	0	0	1	0	1	0	0	0	1	0	0	0	0	0	0	0	0	0	0	0	0	0	0	0	0	0	0	0	0	0	0	0	0	0
ACT20SMb17	1	0	0	0	1	0	0	0	0	0	0	1	0	0	0	0	0	0	0	0	0	0	0	1	0	0	0	0	0	1	0	0	0	0	0	0	0	0	0	0	0	0	0	0	0	0	0	0	0
ACT20SMb22	1	0	0	0	1	0	0	0	0	0	0	1	0	0	0	0	0	0	0	0	0	0	0	1	0	0	0	0	0	1	0	0	0	0	0	0	0	0	0	0	0	0	0	0	0	0	0	0	0
ACT20SMb89	1	0	0	0	1	0	0	0	0	0	0	1	0	0	0	0	0	1	0	0	0	0	0	1	0	0	0	0	0	1	0	0	0	0	0	0	0	0	0	0	0	0	0	0	0	0	0	0	0
ACT20SMb70	1	0	0	0	1	0	0	0	0	1	0	1	0	0	0	0	0	0	0	0	0	0	0	1	0	0	0	0	0	1	0	0	1	0	0	1	0	0	0	0	0	0	0	0	0	0	0	0	0
ACT20SMb2	1	0	0	0	1	0	0	0	0	0	0	1	0	0	0	0	0	0	0	0	0	0	0	1	0	0	0	0	0	1	0	0	0	0	0	0	0	0	0	0	0	0	0	0	0	0	0	0	0
ACT20SMb15	1	0	0	0	1	0	0	0	0	0	0	1	0	0	1	0	0	0	0	0	1	0	0	1	0	0	0	0	0	0	0	0	0	0	0	0	0	0	0	0	0	0	0	0	0	0	0	0	0
ACT20SMb40	1	0	0	0	1	0	0	0	0	0	0	1	0	0	0	0	0	0	0	0	1	0	0	1	0	0	0	0	0	0	0	0	0	0	0	1	0	0	0	1	0	0	0	0	0	0	0	0	0
ACT1919838	0	0	0	0	1	0	0	0	0	0	0	1	0	0	1	0	0	0	0	0	1	0	0	1	0	0	0	0	0	0	0	0	0	0	0	1	0	0	0	0	0	0	0	0	0	0	0	1	1
ACT20SMb65	1	0	0	0	1	0	0	0	0	0	0	1	0	0	0	0	0	0	0	0	1	0	0	1	0	0	0	0	0	0	0	0	0	0	0	0	0	0	0	0	0	0	0	0	0	0	0	0	0
ACT20SMb100	0	0	0	0	0	0	0	0	0	0	0	1	0	0	0	0	0	0	1	0	0	0	0	0	0	0	0	0	0	0	0	0	1	0	0	1	0	1	0	0	0	0	0	0	0	0	0	0	0
ACT20SMb101	0	0	0	0	0	0	0	0	0	0	0	1	0	0	1	0	1	0	1	0	0	0	0	1	0	0	0	0	0	1	0	0	1	0	0	1	0	0	0	0	0	0	0	0	0	0	0	0	0
ACT20SMb98	1	0	0	0	0	0	0	0	0	0	0	1	0	0	1	0	0	0	0	0	0	0	0	0	0	0	0	0	0	0	0	0	1	0	0	1	0	1	0	0	0	0	0	0	0	0	0	0	0
ACT20SMb82	1	0	0	0	0	0	0	0	0	0	0	1	0	0	0	0	0	0	0	0	0	0	0	1	0	0	0	0	0	0	0	0	1	0	0	1	0	0	0	0	0	0	0	0	0	0	0	0	0
ACT20SMb76	0	0	0	0	0	0	0	0	0	0	0	0	0	0	0	0	0	0	1	0	0	0	0	0	0	0	0	0	0	0	0	0	1	0	0	1	0	1	0	0	0	0	0	0	0	0	0	0	0
ACT20SMb49	0	0	0	0	0	0	0	0	0	0	0	1	0	0	1	0	0	0	0	0	0	0	0	0	0	0	0	0	0	0	0	0	1	0	0	0	0	0	0	0	0	0	0	0	0	0	0	0	0
ACT20SMb26	1	0	0	0	0	0	0	0	0	0	0	0	0	1	0	0	0	0	0	0	0	0	0	0	0	0	0	0	0	0	0	0	1	0	0	0	0	0	0	0	0	0	0	0	0	0	0	0	0
ACT20SMb18	1	0	0	0	0	0	0	0	0	0	0	0	0	1	1	0	0	0	0	0	0	0	0	0	0	0	0	0	0	0	0	0	1	0	0	1	0	0	0	0	0	0	0	0	0	0	0	0	0
ACT1919850	0	0	0	0	0	0	0	0	0	0	0	1	0	1	1	0	0	0	0	0	0	0	0	0	0	0	0	0	0	0	0	0	0	0	0	0	0	0	0	0	0	0	0	1	0	0	0	1	1
ACT1919851	0	0	0	0	0	0	0	0	0	0	0	1	0	1	1	0	0	0	0	0	0	0	0	0	0	0	0	0	0	0	0	0	0	0	0	0	0	0	0	0	0	0	0	1	0	0	0	1	1
ACT1919852	0	0	0	0	0	0	0	0	0	0	0	0	0	1	1	0	0	0	0	0	0	0	0	0	0	0	0	0	0	0	0	0	0	0	0	0	0	0	0	0	0	0	0	0	0	0	0	1	1
ACT20SMb7	1	0	0	0	0	0	0	0	0	0	0	0	0	0	0	0	0	0	0	0	1	0	0	1	0	0	0	0	0	0	0	0	1	0	0	1	0	1	0	0	0	0	0	0	0	0	0	0	0
ACT20SMb75	1	0	0	0	0	0	0	0	0	0	0	0	0	0	1	0	0	0	0	0	0	0	0	1	0	0	0	0	0	0	0	0	1	0	0	1	0	0	1	0	0	0	0	0	0	0	0	0	0
ACT20SMb63	0	0	0	0	0	0	0	0	0	0	0	0	0	0	1	0	0	0	0	0	0	0	0	0	0	0	0	0	0	0	0	0	0	0	0	1	0	1	0	0	0	0	0	0	0	0	0	0	0
ACT20SMb30	1	0	0	0	0	0	0	1	0	0	0	1	0	0	1	0	0	0	0	0	0	0	0	0	0	0	0	0	0	0	0	0	0	0	0	0	0	0	0	0	0	0	0	1	0	0	0	0	0
ACT20SMb83	1	0	0	0	0	0	0	0	0	0	0	0	0	0	1	0	1	0	1	0	0	0	0	0	0	0	0	0	0	0	0	0	0	0	0	0	0	0	0	0	0	0	0	1	0	0	0	0	0
ACT20SMb16	1	0	0	0	0	0	0	0	0	0	0	0	0	0	1	0	0	0	0	0	0	0	0	0	0	0	0	0	0	0	0	0	0	0	0	0	0	0	0	0	0	0	0	1	0	0	0	0	0
ACT20SMb38	1	0	0	0	0	0	0	1	0	0	0	0	0	0	0	0	0	0	0	0	0	0	0	0	0	0	0	0	0	0	0	0	0	0	0	0	0	0	0	0	0	0	0	1	0	0	0	0	0
ACT20SMb35	1	0	0	0	0	0	0	0	0	0	0	0	0	0	1	0	0	0	0	0	0	0	0	0	0	0	0	0	0	0	0	0	0	0	0	0	0	0	0	0	0	0	0	1	0	0	0	0	0
S19LNR1916	1	0	0	0	0	0	0	0	0	0	0	0	0	0	0	0	0	0	0	0	0	0	0	0	0	0	0	0	0	0	0	0	0	0	0	0	0	0	0	0	0	0	0	0	0	0	0	0	0
ACT1917915	1	0	0	0	0	0	0	0	0	0	0	0	0	0	1	0	0	0	0	0	0	0	0	0	0	0	0	0	0	0	0	0	0	0	0	0	0	0	0	0	0	0	0	0	0	0	0	1	1
ACT1917922	1	0	0	0	0	0	0	0	0	0	0	0	0	0	1	0	0	0	0	0	0	0	0	0	0	0	0	0	0	0	0	0	0	0	0	0	0	0	0	0	0	0	0	0	0	0	0	1	1
ACT1919906	1	0	0	0	0	0	0	0	0	0	0	1	0	0	1	0	1	0	1	0	0	0	0	0	0	0	0	0	0	0	0	0	0	0	0	0	0	0	0	0	0	0	0	0	0	0	0	1	1
ACT1919905	1	0	0	0	0	0	0	0	0	0	0	1	0	0	1	0	1	0	1	0	0	0	0	0	0	0	0	0	0	0	0	0	0	0	0	0	0	0	0	0	0	0	0	0	0	0	0	1	1
ACT1919910	1	0	0	0	0	0	0	0	0	0	0	1	0	0	1	0	1	0	1	0	0	0	0	0	0	0	0	0	0	0	0	0	0	0	0	0	0	0	0	0	0	0	0	0	0	0	0	1	1
ACT1919909	1	0	0	0	0	0	0	0	0	0	0	1	0	0	1	0	1	0	1	0	0	0	0	0	0	0	0	0	0	0	0	0	0	0	0	0	0	0	0	0	0	0	0	0	0	0	0	1	1
ACT1919891	1	0	0	0	0	0	0	0	0	0	0	1	0	0	1	0	1	0	1	0	0	0	0	0	0	0	0	0	0	0	0	0	0	0	0	0	0	1	0	0	0	0	0	0	0	0	0	1	1
ACT1919890	1	0	0	0	0	0	0	0	0	0	0	1	0	0	1	0	1	0	1	0	0	0	0	0	0	0	0	0	0	0	0	0	0	0	0	0	0	1	0	0	0	0	0	0	0	0	0	1	1
ACT1919911	0	0	0	0	0	0	0	0	0	0	0	1	0	0	1	0	1	1	1	0	0	0	0	0	0	0	0	0	0	0	0	0	0	0	0	0	0	0	0	0	0	0	0	0	0	0	0	1	1
ACT1919918	0	0	0	0	0	0	0	0	0	0	0	1	0	0	1	0	1	0	1	0	0	0	0	0	0	0	0	0	0	0	0	0	0	0	0	0	0	0	0	0	0	0	0	0	0	0	0	1	1
ACT1919917	0	0	0	0	0	0	0	0	0	0	0	1	0	0	1	0	1	1	1	0	0	0	0	0	0	0	0	0	0	0	0	0	0	0	0	0	0	0	0	0	0	0	0	0	0	0	0	1	1
ACT1919912	0	0	0	0	0	0	0	0	0	0	0	1	0	0	1	0	1	1	1	0	0	0	0	0	0	0	0	0	0	0	0	0	0	0	0	0	0	0	0	0	0	0	0	0	0	0	0	1	1
ACT1919908	1	0	0	0	0	0	0	0	0	0	0	0	0	0	1	0	0	1	0	0	0	0	0	1	0	0	0	0	0	0	0	0	0	0	0	0	0	0	0	0	0	0	0	0	0	0	0	0	1
ACT20SMb20	1	0	0	0	0	0	0	0	0	0	0	0	0	0	0	0	0	0	0	0	0	0	0	0	0	0	0	0	0	0	0	0	0	0	0	0	0	0	0	0	0	0	0	0	0	0	0	0	0
ACT20SMb13	1	0	0	0	0	0	0	0	0	0	0	0	0	0	0	0	0	0	0	0	0	0	0	0	0	0	0	0	0	0	0	0	0	0	0	0	0	0	0	0	0	0	0	0	0	0	0	0	0
ACT20SMb47	1	0	0	0	0	0	0	1	0	0	0	0	0	0	0	0	0	0	0	0	0	0	0	0	0	0	0	0	0	0	0	0	0	0	0	0	0	0	0	0	0	0	0	0	0	0	0	0	0
ACT20SMb59	1	0	0	0	0	0	0	0	0	0	0	0	0	0	0	0	0	0	0	0	0	0	0	0	0	0	0	0	0	0	0	0	0	0	0	0	0	0	0	0	0	0	0	0	0	0	0	0	0
ACT20SMb60	1	0	0	0	0	0	0	1	0	0	0	0	0	0	1	0	0	0	0	0	0	0	0	0	0	0	0	0	0	0	0	0	0	0	0	0	0	0	0	0	0	0	0	0	0	0	0	0	0
ACT20SMb14	1	0	0	0	0	0	0	1	0	0	0	0	0	0	0	0	0	1	0	0	0	0	0	0	0	0	0	0	0	0	0	0	0	0	0	0	0	0	0	0	0	0	0	0	0	0	0	0	0
ACT20SMb88	1	0	0	0	0	0	0	1	0	0	0	0	0	0	0	0	0	0	0	0	0	0	0	0	0	0	0	0	0	0	0	0	0	0	0	0	0	0	0	0	0	0	0	0	0	0	0	0	0
ACT1919928	0	0	0	0	0	0	0	0	0	0	0	0	0	1	1	0	0	1	0	0	0	0	0	0	0	0	1	0	0	0	0	0	0	0	0	0	0	0	0	0	0	0	0	0	0	0	0	1	1
ACT1919929	0	0	0	0	0	0	0	0	0	0	0	1	0	1	1	0	0	1	0	0	0	0	0	0	0	0	1	0	0	0	0	0	0	0	0	0	0	0	0	0	0	0	0	0	0	0	0	1	1
ACT1919926	0	0	0	0	1	0	0	0	0	0	0	1	0	1	1	0	1	0	0	0	1	0	0	0	0	0	1	0	0	0	0	0	0	0	0	0	0	0	0	0	0	0	0	0	0	0	0	1	1
ACT1919833	1	0	0	0	1	0	0	0	0	0	0	1	0	0	1	0	1	0	1	0	1	0	0	0	0	0	1	0	0	0	0	0	0	0	0	0	0	0	0	0	0	0	0	0	0	0	0	1	1
ACT20SMb25	1	0	0	0	0	0	0	0	0	0	0	0	0	0	0	0	0	0	0	0	0	0	0	0	0	0	0	0	0	0	0	0	0	0	0	0	0	0	0	0	0	0	0	0	0	0	0	0	0
S17LNR0564	1	0	0	0	0	0	0	0	0	0	0	0	0	0	0	0	0	0	0	0	0	0	0	1	0	0	0	0	0	0	0	0	0	0	0	0	0	0	0	0	0	0	0	0	0	0	0	0	0
S16LNR1497	1	0	0	0	0	0	0	0	0	0	0	0	0	0	0	0	0	0	0	0	1	0	0	0	0	0	0	0	0	0	0	0	0	0	0	0	0	0	0	0	0	0	0	0	0	0	0	0	0
S17LNR0975	1	0	0	0	0	0	0	0	0	0	0	0	0	0	0	0	0	0	0	0	0	0	0	0	0	0	0	0	0	0	0	0	1	0	0	0	0	0	0	0	0	0	0	0	0	0	0	0	0
S18LNR1821	1	0	0	0	0	0	0	0	0	0	0	0	0	0	0	0	0	0	0	0	0	0	0	0	0	0	0	0	0	0	0	0	0	0	0	0	0	0	0	0	0	0	0	0	0	0	0	0	0
S17LNR0496	1	0	0	0	0	0	0	0	0	0	0	1	0	0	0	0	1	0	1	0	0	0	0	1	0	0	0	0	1	0	0	1	0	0	0	0	0	0	0	0	0	0	0	0	0	0	0	0	0
S17LNR0491	1	0	0	0	1	0	0	0	0	0	0	1	0	0	0	0	0	0	0	0	1	0	0	0	0	0	0	0	0	0	0	0	0	0	0	0	0	0	0	0	0	0	0	0	0	0	0	0	0
S17LNR1817	1	0	0	0	1	0	0	0	0	0	0	0	0	0	0	0	0	0	0	0	0	0	0	0	0	0	0	0	0	1	0	0	1	0	0	0	0	0	0	0	0	0	0	0	0	0	0	0	0
S18LNR1877	1	0	0	0	0	0	0	0	0	0	0	1	0	0	1	0	1	0	1	0	0	0	0	0	0	0	1	0	0	0	0	1	0	0	0	0	0	0	0	0	0	0	0	0	0	0	0	0	0
S16LNR2433	1	0	0	0	0	0	0	0	0	0	0	0	0	0	1	0	0	0	0	0	1	0	0	0	0	0	0	0	0	0	0	0	0	0	0	0	0	0	0	0	0	0	0	0	0	0	0	0	0
S18LNR1853	1	0	0	0	0	0	0	0	0	0	0	0	0	0	0	0	1	0	0	0	0	0	0	0	0	0	0	0	0	0	0	0	0	0	0	1	0	0	0	0	0	0	0	0	0	0	0	0	0
S18LNR0574	1	0	0	0	0	0	0	0	0	0	0	0	0	1	0	1	1	0	1	0	0	0	0	0	0	0	1	0	0	0	0	0	0	0	0	0	0	0	0	0	0	0	0	0	0	0	0	0	0
2020LSAL03209	1	0	0	0	0	0	0	0	1	1	1	1	1	1	1	1	1	1	1	1	0	0	0	0	0	0	0	0	0	0	0	0	0	0	0	0	0	0	0	0	0	0	0	0	0	0	0	0	0
2020LSAL06084	1	0	0	0	0	0	0	1	1	1	0	0	0	1	0	0	0	0	0	0	0	0	0	0	0	0	1	0	0	0	0	0	0	0	0	0	0	0	1	1	1	0	0	0	0	0	0	0	0
S16LNR1858	1	0	0	0	0	0	0	0	0	0	1	0	1	1	1	0	0	0	0	0	0	0	0	0	0	0	1	0	1	0	1	0	0	0	0	0	0	0	0	0	0	0	0	0	0	0	0	0	0
S20LNR0837	1	0	0	0	1	0	0	1	0	0	0	1	0	0	0	0	1	0	1	0	0	0	0	0	0	0	0	0	0	0	0	0	1	0	0	0	0	0	0	0	0	0	0	0	0	0	0	0	0
2020LSAL05218	1	0	0	0	1	0	0	0	0	0	1	0	0	0	1	0	0	0	1	0	1	1	1	1	1	1	1	1	1	1	1	1	1	1	1	0	0	0	0	0	0	0	0	0	0	0	0	0	0
S18LNR1828	1	0	0	0	0	0	0	0	0	0	0	1	0	0	0	0	0	0	0	0	0	0	0	0	0	0	0	0	0	0	0	0	1	0	0	1	0	0	0	0	0	0	0	0	0	0	0	0	0
S18LNR1829	1	0	0	0	0	0	0	0	0	0	0	0	0	0	1	0	0	0	0	0	0	0	0	0	0	0	1	0	0	0	0	0	1	0	0	1	0	0	0	0	0	0	0	0	0	0	0	0	0
2020LSAL05266	1	0	0	0	0	0	0	0	0	0	0	1	0	0	0	0	0	0	0	0	0	0	0	0	0	0	1	0	0	0	0	0	1	0	0	0	0	0	0	0	0	0	0	0	0	0	0	0	0
S20LNR0197	1	0	0	0	0	0	0	1	0	0	0	0	0	0	0	0	0	0	0	0	0	0	0	0	0	0	1	0	0	0	0	0	0	0	0	0	0	0	0	0	0	0	0	0	0	0	0	0	0
S16LNR1494	1	0	0	0	0	0	0	0	0	0	0	0	0	0	0	0	0	1	0	0	0	0	0	0	0	0	0	0	0	0	0	0	0	0	0	0	0	0	0	0	0	0	0	0	0	0	0	0	0
S17LNR0528	1	0	0	0	1	0	0	0	0	0	0	1	0	0	0	0	1	0	0	0	0	0	0	0	0	0	0	0	0	0	0	0	1	0	0	0	0	0	0	0	0	0	0	0	0	0	0	0	0
S20LNR1438	1	0	0	0	0	0	0	0	0	0	0	0	0	0	0	0	0	0	0	0	1	0	0	1	0	0	0	0	0	1	0	0	0	0	0	1	0	0	0	0	0	0	0	0	0	0	0	0	0
S20LNR0635	1	0	0	0	0	0	0	1	0	0	0	1	0	0	0	0	0	0	0	0	0	0	0	0	0	0	0	0	0	0	0	0	0	0	0	0	0	0	0	0	0	0	0	0	0	0	0	0	0
S19LNR0656	1	0	0	0	0	0	0	0	0	0	0	1	0	0	1	0	0	0	0	0	0	0	0	0	0	0	0	0	0	0	0	0	0	0	0	0	0	0	0	0	0	0	0	0	0	0	0	0	0
S19LNR1340	1	0	0	0	0	0	0	0	0	0	0	0	0	0	1	0	0	0	0	0	0	0	0	0	0	0	0	0	0	0	0	0	0	0	0	0	0	0	0	0	0	0	0	0	0	0	0	0	0
S19LNR0321	1	0	0	0	0	0	0	0	0	0	0	0	0	0	0	0	0	0	0	0	1	0	0	0	0	0	0	0	0	0	0	0	0	0	0	0	0	0	0	0	0	0	0	0	0	0	0	0	0
S20LNR1703	1	0	0	0	0	0	0	1	0	0	0	1	0	0	0	0	0	0	0	0	0	0	0	0	0	0	0	0	0	1	0	0	0	0	0	0	0	0	0	0	0	0	0	0	0	0	0	0	0
S19LNR0567	1	0	0	0	0	0	0	0	0	0	0	0	0	0	0	0	0	0	0	0	0	0	0	0	0	0	0	0	0	0	0	0	0	0	0	0	0	0	0	0	0	0	0	0	0	0	0	0	0
S20LNR0638	1	0	0	0	0	0	0	0	0	0	0	1	0	0	0	0	0	0	0	0	0	0	0	0	0	0	0	0	0	0	0	0	0	0	0	0	0	0	0	0	0	0	0	0	0	0	0	0	0
S20LNR0699	1	0	0	0	0	0	0	0	0	0	0	0	0	0	0	0	0	0	0	0	0	0	0	0	0	0	0	0	0	0	0	0	0	0	0	0	0	0	0	0	0	0	0	0	0	0	0	0	0
S18LNR1142	1	0	0	0	0	0	0	0	0	0	0	0	0	0	0	0	0	0	0	0	0	0	0	0	0	0	0	0	0	0	0	0	0	0	0	0	0	0	0	0	0	0	0	0	0	0	0	0	0
S20LNR0962	1	0	0	0	0	0	0	0	0	0	0	1	0	0	1	0	0	0	0	0	0	0	0	0	0	0	0	0	0	0	0	0	0	0	0	0	0	0	0	0	0	0	0	0	0	0	0	0	0
S18LNR1349	1	0	0	0	0	0	0	0	0	0	0	0	0	0	0	0	0	0	0	0	0	0	0	0	0	0	0	0	0	0	0	0	0	0	0	1	0	0	0	0	0	0	0	0	0	0	0	0	0
S20LNR0640	1	0	0	0	0	0	0	0	0	0	0	0	0	0	0	0	0	0	0	0	0	0	0	0	0	0	0	0	0	0	0	0	0	0	0	0	0	0	0	0	0	0	0	0	0	0	0	0	0
S20LNR0424	1	0	0	0	0	0	0	1	0	0	0	1	0	0	0	0	0	0	0	0	0	0	0	0	0	0	0	0	0	0	0	0	0	0	0	0	0	0	0	0	0	0	0	0	0	0	0	0	0
S20LNR0317	1	0	0	0	0	0	0	1	0	0	0	1	0	0	0	0	0	0	0	0	0	0	0	0	0	0	0	0	0	0	0	0	0	0	0	0	0	0	0	0	0	0	0	0	0	0	0	0	0
S19LNR1153	1	0	0	0	0	0	0	0	0	0	0	1	0	0	1	0	0	0	0	0	0	0	0	0	0	0	0	0	0	0	0	0	0	0	0	0	0	0	0	0	0	0	0	0	0	0	0	0	0
S19LNR1025	1	0	0	0	0	0	0	1	0	0	0	0	0	0	0	0	0	0	0	0	0	0	0	0	0	0	0	0	0	0	0	0	0	0	0	0	0	0	0	0	0	0	0	0	0	0	0	0	0
S16LNR0771	1	0	0	0	0	0	0	1	0	0	0	0	0	0	0	0	0	0	0	0	0	0	0	0	0	0	0	0	0	0	0	0	0	0	0	0	0	0	0	0	0	0	1	0	0	0	0	0	0
S20LNR1681	1	0	0	0	0	0	0	0	0	0	0	0	0	0	0	0	0	0	0	0	0	0	0	0	0	0	0	0	0	1	0	0	0	0	0	1	0	0	0	0	0	0	0	0	0	0	0	0	0
S19LNR2158	1	0	0	0	0	0	0	1	0	0	0	1	0	0	0	0	0	0	0	0	0	0	0	0	0	0	0	0	0	0	0	0	0	0	0	0	0	0	0	0	0	0	0	0	0	0	0	0	0
S17LNR1873	1	0	0	0	0	0	0	0	0	0	0	1	0	0	0	0	0	0	0	0	0	0	0	0	0	0	0	0	0	0	0	0	0	0	0	0	0	0	0	0	0	0	0	0	0	0	0	0	0
S16LNR1340	1	0	0	0	0	0	0	0	0	0	0	0	0	0	0	0	0	0	0	0	0	0	0	0	0	0	0	0	0	0	0	0	1	0	0	0	0	0	0	0	0	0	0	0	0	0	0	0	0
S17LNR1099	1	0	0	0	0	0	0	0	0	0	0	1	0	0	0	0	0	0	0	0	0	0	0	0	0	0	0	0	0	0	0	0	0	0	0	0	0	0	0	0	0	0	0	0	0	0	0	0	0
S16LNR1360	1	0	0	0	0	0	0	0	0	0	0	1	0	0	0	0	0	0	0	0	0	0	0	0	0	0	0	0	0	0	0	0	0	0	0	0	0	0	0	0	0	0	0	0	0	0	0	0	0
S18LNR0642	1	0	0	0	0	0	0	0	0	0	0	0	0	0	0	0	0	0	0	0	0	0	0	0	0	0	0	0	0	0	0	0	0	0	0	0	0	0	0	0	0	0	0	0	0	0	0	0	0
S17LNR2085	1	0	0	0	0	0	0	0	0	0	0	1	0	0	0	0	0	0	0	0	0	0	0	0	0	0	0	0	0	0	0	0	0	0	0	0	0	0	0	0	0	0	1	0	0	0	0	0	0
S19LNR0814	1	0	0	0	0	0	0	0	0	0	0	0	0	0	0	0	0	0	0	0	0	0	0	0	0	0	0	0	0	0	0	0	0	0	0	0	0	0	0	0	0	0	0	0	0	0	0	0	0
2020LSAL02623	1	0	0	0	0	0	0	0	0	0	0	0	0	0	0	0	0	0	0	0	0	0	0	0	0	0	0	0	0	0	0	0	0	0	0	0	0	0	0	0	0	0	0	0	0	0	0	0	0
S19LNR1294	1	0	0	0	0	0	0	0	0	0	0	0	0	0	0	0	0	0	0	0	0	0	0	0	0	0	0	0	0	0	0	0	0	0	0	0	0	0	0	0	0	0	0	0	0	0	0	0	0
S20LNR0591	1	0	0	0	0	0	0	1	0	0	0	1	0	0	0	0	0	0	0	0	0	0	0	0	0	0	0	0	0	1	0	0	0	0	0	0	0	0	0	0	0	0	0	0	0	0	0	0	0
2021LSAL01513	1	0	0	0	0	0	0	0	0	0	0	0	0	0	0	0	0	0	0	0	0	0	0	0	0	0	0	0	0	0	0	0	0	0	0	0	0	0	0	0	0	0	0	0	0	0	0	0	0
2021LSAL01517	1	0	0	0	0	0	0	0	0	0	0	0	0	0	0	0	0	0	0	0	1	0	0	0	0	0	0	0	0	0	0	0	0	0	0	0	0	0	0	0	0	0	0	0	0	0	0	0	0
S19LNR0519	1	0	0	0	0	0	0	0	0	0	0	0	0	0	0	0	0	0	0	0	1	0	0	0	0	0	0	0	0	0	0	0	0	0	0	0	0	0	0	0	0	0	0	0	0	0	0	0	0
2020LSAL04953	1	0	0	0	0	0	0	0	0	0	0	0	0	0	0	0	0	0	0	0	0	0	0	0	0	0	0	0	0	0	0	0	0	0	0	0	0	0	0	0	0	0	0	0	0	0	0	0	0
S20LNR0257	1	0	0	0	0	0	0	0	0	0	0	0	0	0	0	0	0	0	0	0	0	0	0	0	0	0	0	0	0	1	0	0	0	0	0	0	0	0	0	0	0	0	0	0	0	0	0	0	0
2020LSAL04960	1	0	0	0	0	0	0	1	0	0	0	0	0	0	0	0	0	0	0	0	1	0	0	0	0	0	0	0	0	0	0	0	0	0	0	0	0	0	0	0	0	0	0	0	0	0	0	0	0
S19LNR0825	1	0	0	0	0	0	0	0	0	0	0	0	0	0	1	0	0	0	0	0	0	0	0	0	0	0	0	0	0	0	0	0	0	0	0	0	0	0	0	0	0	0	0	0	0	0	0	0	0
2019LSAL08268	1	0	0	0	0	0	0	0	0	0	0	0	0	0	0	0	0	0	0	0	0	0	0	0	0	0	0	0	0	0	0	0	0	0	0	0	0	0	0	0	0	0	0	0	0	0	0	0	0
2020LSAL02642	1	0	0	0	0	0	0	1	0	0	0	0	0	0	0	0	0	0	0	0	0	0	0	0	0	0	0	0	0	0	0	0	0	0	0	0	0	0	0	0	0	0	0	0	0	0	0	0	0
2020LSAL10190	1	0	0	0	0	0	0	0	0	0	0	0	0	0	0	0	0	0	0	0	0	0	0	0	0	0	0	0	0	0	0	0	0	0	0	0	0	0	0	0	0	0	0	0	0	0	0	0	0
S19LNR0492	1	0	0	1	1	1	1	0	0	0	0	0	0	0	0	0	0	0	0	0	0	0	0	0	0	0	0	0	0	1	0	0	0	0	0	0	0	0	0	0	0	0	0	0	0	0	0	0	0
2019LSAL02497	1	0	0	1	1	1	1	0	0	0	0	0	0	0	0	0	0	0	0	0	0	0	0	0	0	0	0	0	0	0	0	0	0	0	0	0	0	0	0	0	0	0	0	0	0	0	0	0	0
S19LNR1097	1	0	0	1	1	1	1	0	0	0	0	1	0	0	1	0	0	0	0	0	0	0	0	0	0	0	0	0	1	0	1	0	0	0	0	0	0	0	0	0	0	0	0	0	0	0	0	0	0
S18LNR1281	1	0	0	1	1	1	1	0	0	0	0	0	0	0	1	0	0	0	0	0	0	0	0	0	0	0	0	0	0	0	0	0	0	0	0	0	0	0	0	0	0	0	0	0	0	0	0	0	0
S19LNR1937	1	0	0	1	1	1	1	0	0	0	0	1	0	0	0	0	0	0	0	0	0	0	0	1	0	0	0	0	0	0	0	0	0	0	0	0	0	0	0	0	0	0	0	0	0	0	0	0	0
S19LNR0640	1	0	0	1	1	1	1	0	0	0	0	1	0	0	0	0	0	0	0	0	0	0	0	0	0	0	0	0	0	0	0	0	0	0	0	0	0	0	0	0	0	0	0	0	0	0	0	0	0
S17LNR0943	1	0	0	1	0	1	1	1	0	0	0	0	0	0	0	0	0	0	0	0	0	0	0	0	0	0	0	0	0	0	0	0	0	0	0	0	0	0	0	0	0	0	0	0	0	0	0	0	0
S16LNR2417	1	0	0	1	1	1	1	0	0	0	0	0	0	0	0	0	0	0	0	0	1	0	0	0	0	0	0	0	0	0	0	0	0	0	0	0	0	0	0	0	0	0	0	0	0	0	0	0	0
S18LNR1450	1	0	0	0	0	0	0	0	0	0	0	0	0	0	0	0	0	0	0	0	0	0	0	0	0	0	0	0	0	0	0	0	0	0	0	0	0	0	0	0	0	0	0	0	0	0	0	0	0
S20LNR0836	1	0	0	0	0	0	0	0	0	0	0	0	0	0	0	0	0	0	0	0	0	0	0	0	0	0	0	0	0	0	0	0	0	0	0	0	0	0	0	0	0	0	0	0	0	0	0	0	0
S20LNR1755	1	0	0	0	0	0	0	0	0	0	0	0	0	0	0	0	0	0	1	0	0	0	0	0	0	0	0	0	0	0	0	0	0	0	0	1	0	0	0	0	0	0	0	0	0	0	0	0	0
S20LNR1754	1	0	0	0	0	0	0	0	0	0	0	1	0	0	0	0	0	0	0	0	0	0	0	0	0	0	0	0	0	0	0	0	0	0	0	1	0	0	0	0	0	0	0	0	0	0	0	0	0
S17LNR0493	1	0	0	0	0	0	0	0	0	0	0	0	0	0	1	0	1	0	1	0	0	0	0	0	0	0	0	0	0	0	0	0	0	0	0	1	0	0	0	0	0	0	0	0	0	0	0	0	0
S20LNR0776	1	0	0	0	1	0	0	0	0	0	0	1	0	0	1	0	0	0	0	0	1	0	0	0	0	0	0	0	0	0	0	0	0	0	0	1	0	0	0	0	0	0	0	0	0	0	0	0	0
2020LSAL05251	1	0	0	0	1	0	0	0	0	0	0	1	0	0	0	0	0	0	0	0	1	0	1	0	1	0	0	0	0	0	0	0	0	0	0	1	1	1	0	0	0	0	0	0	0	0	0	0	0
S17LNR0522	1	0	0	0	0	0	0	0	0	0	0	0	0	0	0	0	0	0	0	0	0	0	1	0	1	0	0	0	0	0	0	0	0	0	0	1	0	0	0	1	0	0	0	0	0	0	0	0	0
S17LNR0082	1	0	0	0	0	0	0	0	0	1	0	0	0	0	0	0	0	0	0	0	0	0	0	1	1	0	0	0	1	0	1	0	0	0	0	1	0	0	1	0	0	0	0	0	0	0	0	0	0
S16LNR1431	1	0	0	0	0	0	0	1	0	0	0	1	0	0	0	0	0	0	0	0	0	0	0	0	0	0	0	0	0	0	0	0	0	0	0	0	0	0	0	0	0	0	0	0	0	0	0	0	0
S16LNR1506	1	0	0	0	0	0	0	0	0	0	0	0	0	0	0	0	0	0	0	0	0	0	0	0	0	0	0	0	0	0	0	0	0	0	0	0	0	0	0	0	0	0	0	0	0	0	0	0	0
S16LNR1361	1	0	0	0	0	0	0	0	0	0	0	0	0	0	1	0	0	0	1	0	0	0	0	0	0	0	0	0	0	0	0	0	0	0	0	0	0	0	0	0	0	0	0	0	0	0	0	0	0
S18LNR1815	1	0	0	0	0	0	0	0	0	0	0	0	0	0	1	0	0	0	0	0	0	0	0	1	0	0	0	0	0	0	0	0	0	0	0	0	0	0	0	0	0	0	0	0	0	0	0	0	0
S19LNR0882	1	0	0	0	0	0	0	0	0	0	0	1	0	0	0	0	1	0	1	0	0	0	0	1	0	0	0	0	0	0	0	0	0	0	0	0	0	0	0	0	0	0	0	0	0	0	0	0	0
2021LSAL06165	1	0	0	0	0	0	0	0	0	0	0	0	0	0	0	0	0	0	0	0	0	0	0	0	0	0	0	0	0	0	0	0	0	0	0	0	0	0	0	0	0	1	0	0	0	0	0	0	0
2021LSAL01666	1	0	0	0	0	0	0	0	0	0	0	0	0	0	0	0	0	0	0	0	0	0	0	0	0	0	0	0	0	0	0	0	0	0	0	0	0	0	0	0	0	1	0	0	0	0	0	0	0
2021LSAL06166	1	0	0	0	0	0	0	0	0	0	0	0	0	0	0	0	0	0	0	0	0	0	0	0	0	0	0	0	0	0	0	0	0	0	0	0	0	0	0	0	0	1	0	0	0	0	0	0	0
2021LSAL01652	1	0	0	0	0	0	0	0	0	0	0	0	0	0	0	0	0	0	0	0	0	0	0	0	0	0	0	0	0	0	0	0	0	0	0	0	0	0	0	0	0	1	0	0	0	0	0	0	0
2021LSAL01686	1	0	0	0	0	0	0	0	0	0	0	0	0	0	0	0	0	0	0	0	0	0	0	0	0	0	0	0	0	0	0	0	0	0	0	0	0	0	0	0	0	1	0	0	0	0	0	0	0
2021LSAL01641	1	0	0	0	0	0	0	0	0	0	0	0	0	0	0	0	0	0	0	0	0	0	0	0	0	0	0	0	0	0	0	0	0	0	0	0	0	0	0	0	0	0	0	0	0	0	0	0	0
2021LSAL01693	1	0	0	0	0	0	0	0	0	0	0	0	0	0	0	0	0	0	0	0	0	0	0	0	0	0	0	0	0	0	0	0	0	0	0	0	0	0	0	0	0	1	0	0	0	0	0	0	0
2021LSAL01695	1	0	0	0	0	0	0	0	0	0	0	0	0	0	0	0	0	0	0	0	0	0	0	0	0	0	0	0	0	0	0	0	0	0	0	0	0	0	0	0	0	1	0	0	0	0	0	0	0
2021LSAL06158	1	0	0	0	0	0	0	0	0	0	0	0	0	0	0	0	0	0	0	0	0	0	0	0	0	0	0	0	0	0	0	0	0	0	0	0	0	0	0	0	0	0	0	0	0	0	1	0	0
2021LSAL06159	1	0	0	0	0	0	0	0	0	0	0	0	0	0	0	0	0	0	0	0	0	0	0	0	0	0	0	0	0	0	0	0	0	0	0	0	0	0	0	0	0	0	0	0	0	0	1	0	0
2021LSAL06162	1	0	0	0	0	0	0	0	0	0	0	0	0	0	0	0	0	0	0	0	0	0	0	0	0	0	0	0	0	0	0	0	0	0	0	0	0	0	0	0	0	0	0	0	0	0	1	0	0
S19LNR0094	1	0	0	0	0	0	0	0	0	0	0	0	0	0	0	0	0	0	0	0	0	0	0	0	0	0	0	0	0	0	0	0	0	0	0	1	0	0	0	0	0	0	0	0	0	0	0	0	0
S20LNR0551	1	0	0	0	0	0	0	0	0	0	0	0	0	0	1	0	0	0	0	0	0	0	0	0	0	0	0	0	0	0	0	0	0	0	0	0	0	0	0	0	0	0	0	1	0	0	0	0	0
S20LNR0293	1	0	0	0	0	0	0	0	0	0	0	0	0	0	1	0	0	0	0	0	0	0	0	0	0	0	0	0	0	0	0	0	0	0	0	0	0	0	0	0	0	0	0	1	0	0	1	0	0
S19LNR0854	1	0	0	0	0	0	0	0	0	0	0	0	0	0	0	0	0	0	0	0	0	0	0	0	0	0	0	0	0	0	0	0	0	0	0	0	0	0	0	0	0	0	0	0	0	0	0	0	0
S17LNR1077	1	0	0	0	0	0	0	0	0	0	0	0	0	0	0	0	0	0	0	0	0	0	0	0	0	0	0	0	0	0	0	0	0	0	0	0	0	0	0	0	0	0	0	0	0	0	0	0	0
S17LNR0709	1	0	0	0	0	0	0	0	0	0	0	0	0	0	0	0	0	0	0	0	0	0	0	0	0	0	0	0	0	0	0	0	0	0	0	0	0	0	0	0	0	0	0	0	0	0	0	0	0
S17LNR0992	1	0	0	0	1	0	0	0	0	0	0	0	0	0	0	0	0	0	0	0	0	0	0	0	0	0	0	0	0	0	0	0	0	0	0	0	0	0	0	0	0	0	0	0	0	0	0	0	0
S19LNR1698	1	0	0	0	0	0	0	0	0	0	0	0	0	0	0	0	0	0	0	0	0	0	0	0	0	0	0	0	0	0	0	0	0	0	0	0	0	0	0	0	0	0	0	0	0	0	0	0	0
S16LNR0855	0	0	0	0	0	0	0	1	0	0	0	0	0	0	0	0	0	0	0	0	0	0	0	0	0	0	0	0	0	0	0	0	0	0	0	0	0	0	0	0	0	0	0	0	0	0	0	0	0
S18LNR2334	1	0	0	0	0	0	0	1	0	0	0	0	0	0	0	0	0	0	0	0	0	0	0	0	0	0	0	0	0	0	0	0	0	0	0	0	0	0	0	0	0	0	0	0	0	0	0	0	0
S17LNR0887	1	0	0	0	0	0	0	0	0	0	0	0	0	0	1	0	0	0	0	0	0	0	0	0	0	0	0	0	0	0	0	0	0	0	0	0	0	0	0	0	0	0	0	1	0	0	0	0	0
S17LNR0223	1	0	0	0	0	0	0	0	0	0	0	0	0	0	0	0	0	0	0	0	0	0	0	0	0	0	0	0	0	0	0	0	0	0	0	0	0	0	0	0	0	0	0	0	0	0	0	0	0
S17LNR0430	1	0	0	0	0	0	0	0	0	0	0	0	0	0	1	0	0	0	0	0	0	0	0	0	0	0	0	0	0	0	0	0	0	0	0	0	0	0	0	0	0	0	0	1	0	0	0	0	0
S17LNR1555	1	0	0	0	0	0	0	0	0	0	0	0	0	0	1	0	0	0	0	0	0	0	0	0	0	0	0	0	0	0	0	0	0	0	0	0	0	0	0	0	0	0	0	0	0	0	0	0	0
S18LNR2123	1	0	0	0	0	0	0	0	0	0	0	0	0	0	1	0	0	0	0	0	0	0	0	0	0	0	0	0	0	0	0	0	0	0	0	0	0	0	0	0	0	0	0	1	0	0	0	0	0
S19LNR0596	1	0	0	0	0	0	0	0	0	0	0	0	0	0	1	0	0	0	0	0	1	0	0	0	0	0	0	0	0	0	0	0	0	0	0	1	0	0	0	0	0	0	0	0	0	0	0	0	0
S17LNR1272	1	0	0	0	0	0	0	0	0	0	0	0	0	0	1	0	0	0	0	0	0	0	0	0	0	0	0	0	0	0	0	0	0	0	0	0	0	0	0	0	0	0	0	1	0	0	0	0	0
S16LNR2437	1	0	0	0	0	0	0	0	0	0	0	0	0	0	0	0	0	0	0	0	0	0	0	0	0	0	0	0	0	0	0	0	0	0	0	0	0	0	0	0	0	0	0	0	0	0	0	0	0
S20LNR1667	1	0	0	0	0	0	0	0	0	0	0	0	0	0	0	0	0	0	0	0	0	0	0	0	0	0	0	0	0	0	0	0	0	0	0	0	0	0	0	0	0	0	0	0	0	0	0	0	0
S19LNR0810	1	0	0	0	0	0	0	0	0	0	0	0	0	0	0	0	0	0	0	0	0	0	0	0	0	0	0	0	0	0	0	0	0	0	0	0	0	0	0	0	0	0	0	1	0	0	0	0	0
S17LNR0574	1	0	0	0	0	0	0	0	0	0	0	0	0	0	0	0	0	0	0	0	0	0	0	0	0	0	0	0	0	0	0	0	0	0	0	0	0	0	0	0	0	0	0	0	0	0	0	0	0
S19LNR0215	1	0	0	0	0	0	0	1	0	0	0	0	0	0	1	0	0	0	0	0	0	0	0	0	0	0	0	0	0	0	0	0	0	0	0	0	0	0	0	0	0	0	0	0	0	0	0	0	0
S18LNR0089	1	0	0	0	0	0	0	0	0	0	0	0	0	0	1	0	0	0	0	0	0	0	0	0	0	0	0	0	0	0	0	0	0	0	0	0	0	0	0	0	0	0	0	1	0	0	0	0	0
S19LNR0239	1	0	0	0	0	0	0	0	0	0	0	1	0	0	1	0	0	0	0	0	0	0	0	0	0	0	0	0	0	1	0	0	0	0	0	0	0	0	0	0	0	0	0	0	0	0	0	0	0
S17LNR1689	1	0	0	0	0	0	0	0	0	0	0	0	0	0	0	0	0	0	0	0	0	0	0	0	0	0	0	0	0	0	0	0	0	0	0	0	0	0	0	0	0	0	0	1	0	0	0	0	0
S17LNR0004	1	0	0	0	0	0	0	0	0	0	0	0	0	0	1	0	0	0	0	0	1	0	0	0	0	0	0	0	0	0	0	0	0	0	0	0	0	0	0	0	0	0	0	1	0	0	0	0	0
S17LNR1605	1	0	0	0	0	0	0	0	0	0	0	0	0	0	1	0	0	0	0	0	0	0	0	0	0	0	0	0	0	0	0	0	0	0	0	0	0	0	0	0	0	0	0	0	0	0	0	0	0
S17LNR0302	1	0	0	0	0	0	0	0	0	0	0	0	0	0	0	0	0	0	0	0	0	0	0	0	0	0	0	0	0	0	0	0	0	0	0	0	0	0	0	0	0	0	0	0	0	0	0	0	0
S17LNR0605	1	0	0	0	0	0	0	0	0	0	0	0	0	0	0	0	0	0	0	0	0	0	0	0	0	0	0	0	0	0	0	0	0	0	0	0	0	0	0	0	0	0	0	0	0	0	0	0	0
S16LNR0115	1	0	0	0	0	0	0	0	0	0	0	0	0	0	0	0	0	0	0	0	0	0	0	0	0	0	0	0	0	0	0	0	0	0	0	0	0	0	0	0	0	0	0	0	0	0	0	0	0
S16LNR1861	1	0	0	0	0	0	0	0	0	0	0	0	0	0	1	0	0	0	0	0	0	0	0	0	0	0	0	0	0	0	0	0	0	0	0	0	0	0	0	0	0	0	0	1	0	0	0	0	0
S16LNR1426	1	0	0	0	0	0	0	0	0	0	0	1	0	0	0	0	0	0	0	0	0	0	0	0	0	0	0	0	0	0	0	0	0	0	0	0	0	0	0	0	0	0	0	0	0	0	0	0	0
S16LNR0466	1	0	0	0	0	0	0	0	0	0	0	1	0	0	0	0	0	0	0	0	0	0	0	0	0	0	0	0	0	0	0	0	0	0	0	0	0	0	0	0	0	0	0	0	0	0	0	0	0
S16LNR0948	1	0	0	0	0	0	0	0	0	0	0	1	0	0	0	0	0	0	0	0	0	0	0	0	0	0	0	0	0	0	0	0	0	0	0	0	0	0	0	0	0	0	0	0	0	0	0	0	0
S16LNR0417	1	0	0	0	0	0	0	0	0	0	0	0	0	0	0	0	0	0	0	0	0	0	0	0	0	0	0	0	0	1	0	0	0	0	0	0	0	0	0	0	0	0	0	0	0	0	0	0	0
S18LNR1553	1	0	0	0	0	0	0	0	0	0	0	1	0	0	1	0	0	0	0	0	0	0	0	1	0	0	0	0	0	0	0	0	0	0	0	0	0	0	0	0	0	0	0	0	0	0	0	0	0
S19LNR0021	1	0	0	0	0	0	0	0	0	0	0	1	0	0	0	0	0	0	0	0	0	0	0	0	0	0	0	0	0	0	0	0	0	0	0	0	0	0	0	0	0	0	0	0	0	0	0	0	0
S16LNR2408	1	0	0	0	0	0	0	0	0	0	0	0	0	0	0	0	0	0	0	0	0	0	0	0	0	0	0	0	0	0	0	0	0	0	0	0	0	0	0	0	0	0	0	0	0	0	0	0	0
S16LNR1414	1	0	0	0	0	0	0	0	0	0	0	1	0	0	0	0	0	0	0	0	0	0	0	0	0	0	0	0	0	0	0	0	0	0	0	1	0	0	0	0	0	0	0	0	0	0	0	0	0
S16LNR0841	1	0	0	0	0	0	0	0	0	0	0	0	0	0	0	0	0	0	0	0	0	0	0	1	0	0	0	0	0	1	0	0	0	0	0	0	0	0	0	0	0	0	0	0	0	0	0	0	0
S16LNR0370	1	0	0	0	0	0	0	0	0	0	0	0	0	0	0	0	0	0	0	0	0	0	0	0	0	0	0	0	0	0	0	0	0	0	0	0	0	0	0	0	0	0	0	0	0	0	0	0	0
S16LNR1150	1	0	0	0	0	0	0	0	0	0	0	0	0	0	1	0	0	0	0	0	0	0	0	0	0	0	0	0	0	0	0	0	0	0	0	0	0	0	0	0	0	0	0	0	0	0	0	0	0
S17LNR0111	1	0	0	0	0	0	0	0	0	0	0	0	0	0	1	0	0	0	0	0	0	0	0	0	0	0	0	0	0	0	0	0	0	0	0	0	0	0	0	0	0	0	0	0	0	0	0	0	0
S16LNR1810	1	0	0	0	0	0	0	0	0	0	0	0	0	0	1	0	0	0	0	0	0	0	0	0	0	0	0	0	0	0	0	0	0	0	0	0	0	0	0	0	0	0	0	0	0	0	0	0	0
S16LNR0994	1	0	0	0	0	0	0	0	0	0	0	0	0	0	1	0	0	0	0	0	0	0	0	0	0	0	0	0	0	0	0	0	0	0	0	0	0	0	0	0	0	0	0	0	0	0	0	0	0
S17LNR1583	1	0	0	0	0	0	0	0	0	0	0	0	0	0	1	0	0	0	0	0	0	0	0	0	0	0	0	0	0	0	0	0	0	0	0	0	0	0	0	0	0	0	0	0	0	0	0	0	0
S16LNR1651	1	0	0	0	0	0	0	0	0	0	0	0	0	0	1	0	0	0	0	0	0	0	0	0	0	1	0	0	0	0	0	0	0	0	0	0	0	0	0	0	0	0	0	0	0	0	0	0	0
S17LNR0222	1	0	0	0	0	0	0	0	0	0	0	0	0	0	1	0	0	0	0	0	0	0	0	1	0	0	0	0	0	0	0	0	0	0	0	0	0	0	0	0	0	0	0	0	0	0	0	0	0
S18LNR0382	1	0	0	0	0	0	0	0	0	0	0	0	0	0	1	0	0	0	0	0	0	0	0	0	0	0	0	0	0	0	0	0	0	0	0	0	0	0	0	0	0	0	0	0	0	0	0	0	0
S18LNR1287	1	0	0	0	0	0	0	0	0	0	0	0	0	0	1	0	0	0	0	0	0	0	0	0	0	0	0	0	0	0	0	0	0	0	0	0	0	0	0	0	0	0	0	0	0	0	0	0	0
S18LNR1265	1	0	0	0	0	0	0	0	0	0	0	0	0	0	1	0	0	0	0	0	0	0	0	0	0	0	0	0	0	0	0	0	0	0	0	0	0	0	0	0	0	0	0	0	0	0	0	0	0
S18LNR0604	1	0	0	0	0	0	0	0	0	0	0	0	0	0	1	0	0	0	0	0	0	0	0	0	0	0	0	0	0	0	0	0	0	0	0	0	0	0	0	0	0	0	0	0	0	0	0	0	0
S18LNR0512	1	0	0	0	0	0	0	0	0	0	0	0	0	0	1	0	0	0	0	0	0	0	0	0	0	0	0	0	0	0	0	0	0	0	0	0	0	0	0	0	0	0	0	0	0	0	0	0	0
S18LNR0515	1	0	0	0	0	0	0	0	0	0	0	0	0	0	1	0	0	0	0	0	0	0	0	0	0	0	0	0	0	0	0	0	0	0	0	0	0	0	0	0	0	0	0	0	0	0	0	0	0
S18LNR1485	1	0	0	0	0	0	0	0	0	0	0	0	0	0	1	0	0	0	0	0	0	0	0	0	0	0	0	0	0	0	0	0	0	0	0	0	0	0	0	0	0	0	0	0	0	0	0	0	0
S20LNR1536	1	0	0	0	0	0	0	0	0	0	0	0	0	0	0	0	0	0	0	0	0	0	0	0	0	0	0	0	0	0	0	0	0	0	0	0	0	0	0	0	0	0	0	0	0	0	0	0	0
S20LNR0443	1	0	0	0	0	0	0	0	0	0	0	0	0	0	0	0	0	0	0	0	0	0	0	1	0	0	0	0	0	0	0	0	0	0	0	0	0	0	0	0	0	0	0	0	0	0	0	0	0
S20LNR1557	1	0	0	0	0	0	0	0	0	0	0	0	0	0	0	0	0	0	0	0	0	0	0	0	0	0	0	0	0	0	0	0	0	0	0	0	0	0	0	0	0	0	0	0	0	0	0	0	0
S20LNR1539	1	0	0	0	0	0	0	0	0	0	0	0	0	0	1	0	0	0	0	0	0	0	0	0	0	0	0	0	0	0	0	0	0	0	0	0	0	0	0	0	0	0	0	0	0	0	0	0	0
S20LNR0056	1	0	0	0	0	0	0	0	0	0	0	0	0	0	0	0	0	0	0	0	0	0	0	1	0	0	0	0	0	0	0	0	0	0	0	0	0	0	0	0	0	0	0	0	0	0	0	0	0
S19LNR1562	1	0	0	0	0	0	0	0	0	0	0	0	0	0	1	0	0	0	0	0	0	0	0	0	0	0	0	0	0	0	0	0	0	0	0	0	0	0	0	0	0	0	0	0	0	0	0	0	0
S20LNR0900	1	0	0	0	0	0	0	0	0	0	0	0	0	0	1	0	0	0	0	0	0	0	0	0	0	0	0	0	0	0	0	0	0	0	0	0	0	0	0	0	0	0	0	0	0	0	0	0	0
S20LNR0047	1	0	0	0	0	0	0	0	0	0	0	0	0	0	1	0	0	0	0	0	0	0	0	0	0	0	0	0	0	0	0	0	0	0	0	0	0	0	0	0	0	0	0	0	0	0	0	0	0
S18LNR1879	1	0	0	0	0	0	0	0	0	0	0	0	0	0	0	0	0	0	0	0	0	0	0	1	0	0	0	0	0	1	0	0	0	0	0	0	0	0	0	0	0	0	0	0	0	0	0	0	0
S16LNR0359	1	0	0	0	1	0	0	0	0	0	0	0	0	0	1	0	0	0	0	0	0	0	0	0	0	0	0	0	0	0	0	0	0	0	0	0	0	0	0	0	0	0	1	0	0	0	0	0	0
ACT1919849	1	0	0	0	0	0	0	0	0	0	0	0	0	0	1	0	0	0	0	0	0	0	0	0	0	0	0	0	0	0	0	0	1	0	0	0	0	0	0	0	0	0	0	0	0	0	0	1	1
2019LSAL01500	1	0	1	0	0	0	0	0	0	0	0	0	0	0	0	0	0	0	0	0	0	0	0	0	0	0	0	0	0	0	0	0	0	0	0	0	0	0	0	0	0	0	0	0	0	0	0	0	0
S18LNR1211	1	0	0	0	0	0	0	0	0	0	0	0	0	0	0	0	0	0	0	0	0	0	0	0	0	0	0	0	0	0	0	0	0	0	0	0	0	0	0	0	0	0	0	0	0	0	0	0	0
S18LNR0214	1	0	0	0	0	0	0	0	0	0	0	0	0	0	0	0	0	0	0	0	0	0	0	0	0	0	0	0	0	0	0	0	0	0	0	0	0	0	0	0	0	0	0	0	0	0	0	0	0
[truncated: 169 more columns]

## Sheet: PHASTER - Phage
Name	PSP3	Fels2	pro483	ECP1	4LV2017	phiV10	SEN34	ENT39118
ACT1917913	1	1	1	1	0	0	0	0
ACT1917914	1	1	1	1	0	0	0	0
ACT1917915	1	0	0	1	0	0	0	0
ACT1917916	1	1	0	1	0	0	0	0
ACT1917918	1	1	1	1	0	0	0	0
ACT1917919	1	1	1	1	0	0	0	0
ACT1917922	1	0	0	1	0	0	0	0
ACT1917923	1	1	1	1	0	0	0	0
ACT1919833	1	0	1	0	0	0	0	0
ACT1919835	1	1	0	1	0	0	0	0
ACT1919836	1	1	0	1	0	0	0	0
ACT1919838	1	0	0	0	0	0	0	0
ACT1919841	1	1	1	0	0	0	0	0
ACT1919842	1	1	1	0	0	0	0	0
ACT1919844	1	1	1	0	0	0	0	0
ACT1919845	1	1	1	1	0	0	0	0
ACT1919849	1	1	0	0	0	0	0	0
ACT1919850	1	0	1	1	1	0	0	0
ACT1919851	1	0	1	1	1	0	0	0
ACT1919852	1	0	1	1	1	0	0	0
ACT1919890	1	0	1	0	0	0	0	0
ACT1919891	1	0	1	0	0	0	0	0
ACT1919892	1	1	1	1	0	0	0	0
ACT1919893	1	1	1	1	0	0	0	0
ACT1919894	1	1	1	1	0	0	0	0
ACT1919895	1	1	1	1	0	0	0	0
ACT1919896	1	1	1	1	0	0	0	0
ACT1919897	1	1	1	1	0	0	0	0
ACT1919905	1	1	1	0	1	0	0	0
ACT1919906	1	1	1	0	1	0	0	0
ACT1919908	1	1	0	0	0	0	0	0
ACT1919909	1	1	1	0	1	0	0	0
ACT1919910	1	1	1	0	1	0	0	0
ACT1919911	1	1	1	0	1	0	0	0
ACT1919912	1	1	1	0	1	0	0	0
ACT1919917	1	1	1	0	1	0	0	0
ACT1919918	1	1	1	0	1	0	0	0
ACT1919926	1	0	1	0	0	0	0	0
ACT1919928	1	1	1	0	0	0	0	0
ACT1919929	1	1	1	0	0	0	0	0
ACT1920264	1	1	0	1	0	0	0	0
ACT1920265	1	1	1	0	0	0	0	0
ACT1920267	1	1	1	0	0	0	0	0
ACT20SMb100	1	0	1	1	1	0	0	0
ACT20SMb101	1	0	1	1	1	0	0	0
ACT20SMb102	1	1	1	0	0	0	0	0
ACT20SMb103	1	1	0	1	0	0	0	0
ACT20SMb104	1	1	0	1	0	0	0	0
ACT20SMb10	1	1	0	1	0	0	0	0
ACT20SMb11	1	0	1	1	0	0	0	0
ACT20SMb12	1	1	0	1	0	0	0	0
ACT20SMb13	1	1	0	0	0	0	0	0
ACT20SMb14	1	1	0	1	0	0	0	0
ACT20SMb15	1	0	0	0	0	0	0	0
ACT20SMb16	1	1	0	1	0	0	0	0
ACT20SMb17	1	0	1	1	0	0	0	0
ACT20SMb18	1	0	1	1	1	0	0	0
ACT20SMb1	1	1	0	1	0	0	0	0
ACT20SMb20	1	1	0	0	0	0	0	0
ACT20SMb21	1	1	1	0	0	0	0	0
ACT20SMb22	1	0	1	1	0	0	0	0
ACT20SMb23	1	0	1	1	0	0	0	0
ACT20SMb24	1	1	1	0	1	0	0	0
ACT20SMb25	1	1	1	1	0	0	0	1
ACT20SMb26	1	0	1	1	1	0	0	0
ACT20SMb27	1	1	0	1	0	0	0	0
ACT20SMb28	1	1	0	1	0	0	0	0
ACT20SMb29	1	1	0	1	0	0	0	0
ACT20SMb2	1	0	1	1	0	0	0	0
ACT20SMb30	1	1	1	1	1	0	0	0
ACT20SMb31	1	0	1	1	0	0	0	0
ACT20SMb33	1	1	0	1	0	0	0	0
ACT20SMb35	1	1	0	1	0	0	0	0
ACT20SMb36	1	0	1	1	0	0	0	0
ACT20SMb37	1	1	0	1	0	0	0	0
ACT20SMb38	1	1	0	1	0	0	0	0
ACT20SMb39	1	1	1	1	0	0	0	0
ACT20SMb3	1	1	0	1	0	0	0	0
ACT20SMb40	1	0	0	0	0	0	0	0
ACT20SMb41	1	1	0	1	0	0	0	0
ACT20SMb42	1	0	1	1	0	0	0	0
ACT20SMb43	1	1	0	1	0	0	0	0
ACT20SMb44	1	1	1	0	0	0	0	0
ACT20SMb46	1	0	0	1	0	0	0	0
ACT20SMb47	1	1	0	0	0	0	0	0
ACT20SMb48	1	1	0	1	0	0	0	0
ACT20SMb49	1	0	1	1	1	0	0	0
ACT20SMb4	1	1	0	1	0	0	0	0
ACT20SMb50	1	1	1	1	0	0	0	0
ACT20SMb51	1	1	0	1	0	0	0	0
ACT20SMb52	1	1	1	1	0	0	0	0
ACT20SMb53	1	1	1	1	0	0	0	0
ACT20SMb54	1	1	1	1	0	0	0	0
ACT20SMb55	1	1	1	1	0	0	0	0
ACT20SMb56	1	1	0	1	0	0	0	0
ACT20SMb57	1	1	0	1	0	0	0	0
ACT20SMb58	1	1	0	1	0	0	0	0
ACT20SMb59	1	1	0	0	0	0	0	0
ACT20SMb5	1	1	0	1	0	0	0	0
ACT20SMb60	1	1	0	0	0	0	0	0
ACT20SMb61	1	1	1	0	0	0	0	0
ACT20SMb62	1	1	1	1	0	0	0	0
ACT20SMb63	1	0	0	1	0	0	0	0
ACT20SMb64	1	1	1	0	0	0	0	0
ACT20SMb65	1	0	0	0	0	0	0	0
ACT20SMb66	1	1	0	1	0	0	0	0
ACT20SMb67	1	1	0	1	0	0	0	0
ACT20SMb68	1	0	1	1	0	0	0	0
ACT20SMb69	1	1	0	1	0	0	0	0
ACT20SMb6	1	1	1	1	0	0	0	0
ACT20SMb70	1	0	1	1	1	0	0	0
ACT20SMb72	1	1	1	1	0	0	0	0
ACT20SMb73	1	1	1	1	0	0	0	0
ACT20SMb74	1	0	1	0	0	0	0	0
ACT20SMb75	1	0	0	1	0	0	0	0
ACT20SMb76	1	0	1	1	1	0	0	0
ACT20SMb77	1	1	0	1	0	0	0	0
ACT20SMb78	1	1	0	1	0	0	0	0
ACT20SMb79	1	1	0	1	0	0	0	0
ACT20SMb7	1	0	0	1	0	0	0	0
ACT20SMb80	1	0	1	1	0	0	0	0
ACT20SMb81	1	0	1	1	0	0	0	0
ACT20SMb82	1	0	1	1	1	0	0	0
ACT20SMb83	1	1	1	1	1	0	0	0
ACT20SMb84	1	1	1	1	0	0	0	0
ACT20SMb85	1	1	1	1	0	0	0	0
ACT20SMb86	1	1	0	1	0	0	0	0
ACT20SMb87	1	1	0	1	0	0	0	0
ACT20SMb88	1	1	0	0	0	0	0	0
ACT20SMb89	1	0	1	1	0	0	0	0
ACT20SMb8	1	1	0	1	0	0	0	0
ACT20SMb90	1	1	0	1	0	0	0	0
ACT20SMb92	1	1	1	1	0	0	0	0
ACT20SMb93	1	1	0	1	0	0	0	0
ACT20SMb95	1	1	0	1	0	0	0	0
ACT20SMb96	1	1	1	1	0	0	0	0
ACT20SMb97	1	1	1	1	0	0	0	0
ACT20SMb98	1	0	1	1	1	0	0	0
ACT20SMb99	1	1	0	1	0	0	0	0
ACT20SMb9	1	1	1	1	0	0	0	0
S16LNR0115	1	0	0	0	1	1	0	0
S16LNR0359	1	1	0	0	0	1	0	0
S16LNR0370	1	0	1	1	0	0	0	1
S16LNR0417	1	0	1	1	0	0	0	1
S16LNR0466	1	0	1	1	0	0	0	1
S16LNR0771	1	1	1	0	0	0	0	0
S16LNR0841	1	0	1	1	0	0	0	1
S16LNR0855	1	1	0	0	0	0	0	0
S16LNR0948	1	0	1	1	0	0	0	1
S16LNR0994	1	0	0	1	0	1	1	0
S16LNR1150	1	0	0	1	0	1	1	0
S16LNR1340	1	1	1	0	0	0	0	0
S16LNR1360	1	1	1	0	0	0	0	0
S16LNR1361	1	0	1	0	1	0	0	0
S16LNR1414	1	0	1	1	0	0	0	1
S16LNR1426	1	0	1	1	0	0	0	1
S16LNR1431	1	1	1	1	0	0	0	0
S16LNR1494	1	1	1	0	0	0	0	0
S16LNR1497	1	0	0	0	0	0	0	0
S16LNR1506	1	1	0	0	0	0	0	0
S16LNR1651	1	0	0	1	0	1	1	0
S16LNR1810	1	0	0	1	0	1	1	0
S16LNR1858	1	1	1	0	0	0	0	0
S16LNR1861	1	1	0	1	0	1	0	0
S16LNR2408	1	0	1	1	0	0	0	1
S16LNR2417	1	1	0	0	0	0	0	0
S16LNR2433	1	0	1	0	0	0	0	0
S16LNR2437	1	1	0	0	0	1	0	0
S17LNR0004	1	0	1	1	1	1	0	0
S17LNR0082	1	0	1	0	0	0	0	0
S17LNR0111	1	0	0	1	0	1	1	0
S17LNR0222	1	0	0	1	0	1	1	0
S17LNR0223	1	1	0	0	0	0	0	0
S17LNR0302	1	1	0	0	0	1	0	0
S17LNR0430	1	1	0	1	0	0	0	0
S17LNR0491	1	0	1	0	1	0	0	0
S17LNR0493	1	0	1	0	1	0	0	0
S17LNR0496	1	0	1	0	1	0	0	0
S17LNR0522	1	0	1	0	1	0	0	0
S17LNR0528	1	0	1	0	0	0	0	0
S17LNR0564	1	1	1	1	0	0	0	0
S17LNR0574	1	1	0	1	0	0	0	0
S17LNR0605	1	1	0	0	0	1	0	0
S17LNR0709	1	1	0	0	0	0	0	0
S17LNR0887	1	1	0	1	0	0	0	0
S17LNR0943	1	1	1	0	0	0	0	0
S17LNR0975	1	1	0	0	0	0	0	0
S17LNR0992	1	1	0	0	0	0	0	0
S17LNR1077	1	1	0	0	0	0	0	0
S17LNR1099	1	1	1	0	0	0	0	0
S17LNR1272	1	1	0	1	0	1	0	0
S17LNR1555	1	1	0	1	0	0	0	0
S17LNR1583	1	0	0	1	0	1	1	0
S17LNR1605	1	1	0	0	0	1	0	0
S17LNR1689	1	1	0	1	0	1	0	0
S17LNR1817	1	0	1	0	1	0	0	0
S17LNR1873	1	0	1	0	0	0	0	0
S17LNR2085	1	0	1	1	0	0	0	0
S18LNR0089	1	1	0	1	0	1	0	0
S18LNR0214	1	1	1	1	0	0	0	0
S18LNR0382	1	0	0	1	0	1	1	0
S18LNR0512	1	0	0	1	0	1	1	0
S18LNR0515	1	0	0	1	0	1	1	0
S18LNR0574	1	1	1	0	0	0	0	0
S18LNR0604	1	0	0	1	0	1	1	0
S18LNR0642	1	1	1	0	0	0	0	0
S18LNR1142	1	1	1	0	0	0	0	0
S18LNR1211	1	0	1	0	0	0	0	0
S18LNR1265	1	0	0	1	0	1	1	0
S18LNR1281	1	1	1	0	0	0	0	0
S18LNR1287	1	0	0	1	0	1	1	0
S18LNR1349	1	1	1	0	0	0	0	0
S18LNR1450	1	0	0	0	0	0	0	0
S18LNR1485	1	0	0	1	0	1	1	0
S18LNR1553	1	1	1	1	0	0	0	1
S18LNR1815	1	0	1	0	0	0	0	0
S18LNR1821	1	1	0	1	0	0	0	0
S18LNR1828	1	0	1	0	0	0	0	0
S18LNR1829	1	0	1	0	0	0	0	0
S18LNR1853	1	0	1	0	0	0	0	0
S18LNR1877	1	1	1	0	0	0	0	0
S18LNR1879	1	0	0	0	0	0	0	0
S18LNR2123	1	1	0	1	0	0	0	0
S18LNR2334	1	1	0	0	0	0	0	0
S19LNR0021	1	1	1	1	0	0	0	1
S19LNR0094	1	1	0	0	0	0	0	0
S19LNR0215	1	1	0	1	0	1	0	0
S19LNR0239	1	0	1	0	1	0	0	0
S19LNR0321	1	1	1	0	0	0	0	0
S19LNR0492	1	1	1	0	0	0	0	0
S19LNR0519	1	0	0	0	0	0	0	0
S19LNR0567	1	1	1	0	0	0	0	0
S19LNR0596	1	1	0	0	0	1	0	0
S19LNR0640	1	1	1	0	0	0	0	0
S19LNR0656	1	1	1	0	0	0	0	0
S19LNR0810	1	1	0	1	0	0	0	0
S19LNR0814	1	1	0	0	0	0	0	0
S19LNR0825	1	1	0	0	0	0	0	0
S19LNR0854	1	1	0	0	0	0	0	0
S19LNR0882	1	1	1	1	1	0	0	0
S19LNR1025	1	1	1	0	0	0	0	0
S19LNR1097	1	1	1	0	0	0	0	0
S19LNR1153	1	1	1	0	0	0	0	0
S19LNR1294	1	1	0	0	0	0	0	0
S19LNR1340	1	1	1	0	0	0	0	0
S19LNR1562	1	1	0	0	0	0	0	0
S19LNR1698	1	1	0	0	0	0	0	0
S19LNR1916	1	1	1	1	0	0	0	0
S19LNR1937	1	0	1	0	0	0	0	0
S19LNR2158	1	1	1	0	0	0	0	0
S20LNR0047	1	1	0	0	0	0	0	0
S20LNR0056	1	1	0	0	0	0	0	0
S20LNR0197	1	1	1	0	0	0	0	0
S20LNR0257	1	0	0	0	1	0	0	0
S20LNR0293	1	1	0	1	0	0	0	0
S20LNR0317	1	1	1	0	0	0	0	0
S20LNR0424	1	1	1	0	0	0	0	0
S20LNR0443	1	1	0	0	0	0	0	0
S20LNR0551	1	1	0	1	0	0	0	0
S20LNR0591	1	1	0	0	1	0	0	0
S20LNR0635	1	1	1	0	0	0	0	0
S20LNR0638	1	1	1	0	0	0	0	0
S20LNR0640	1	1	1	0	0	0	0	0
S20LNR0699	1	1	1	0	0	0	0	0
S20LNR0776	1	0	1	0	1	0	0	0
S20LNR0836	1	0	0	0	0	0	0	0
S20LNR0837	1	1	1	0	0	0	0	0
S20LNR0900	1	1	0	0	0	0	0	0
S20LNR0962	1	1	1	0	0	0	0	0
S20LNR1438	1	0	1	0	0	0	0	0
S20LNR1536	1	1	0	0	0	0	0	0
S20LNR1539	1	1	0	0	0	0	0	0
S20LNR1557	1	1	0	0	0	0	0	0
S20LNR1667	1	1	0	1	0	1	0	0
S20LNR1681	1	0	1	0	0	0	0	0
S20LNR1703	1	1	1	0	0	0	0	0
S20LNR1754	1	0	1	0	1	0	0	0
S20LNR1755	1	1	0	0	1	0	0	0
2019LSAL02497	1	1	1	0	0	0	0	0
2020LSAL06084	1	1	1	0	0	0	0	0
2021LSAL01652	1	1	0	0	0	0	0	0
2021LSAL01666	1	1	0	0	0	0	0	0
2020LSAL05218	1	1	1	0	0	0	0	0
2020LSAL05251	1	0	1	0	1	0	0	0
2020LSAL05266	1	0	1	0	0	0	0	0
2021LSAL01695	1	1	0	0	0	0	0	0
2021LSAL01641	1	1	0	0	0	0	0	0
2021LSAL01693	1	1	0	0	0	0	0	0
2021LSAL01686	1	1	0	0	0	0	0	0
2020LSAL03209	1	1	1	0	0	0	0	0
2020LSAL02623	1	1	0	0	0	0	0	0
2021LSAL01513	1	0	1	0	0	1	0	0
2020LSAL02642	1	1	0	0	0	0	0	0
2021LSAL01517	1	0	0	0	0	0	0	0
2020LSAL10190	1	1	0	0	0	0	0	0
2020LSAL04960	1	1	1	0	1	0	0	0
2019LSAL08268	1	1	0	0	0	0	0	0
2020LSAL04953	1	0	0	0	1	0	0	0
2021LSAL06158	1	1	0	0	0	0	0	0
2021LSAL06159	1	1	0	0	0	0	0	0
2021LSAL06162	1	1	0	0	0	0	0	0
2019LSAL01500	1	0	1	0	0	0	0	0
2021LSAL06165	1	1	0	0	0	0	0	0
2021LSAL06166	1	1	0	0	0	0	0	0
