# Supplementary material for: Tell me if you prefer bovine or poultry sectors and I’ll tell you who you are: Characterization of Salmonella enterica subsp. enterica serovar Mbandaka in France
Source: Front Microbiol. 2023 Apr 6;14:1130891. doi: 10.3389/fmicb.2023.1130891 (PMC10116068; doi:10.3389/fmicb.2023.1130891)
Supplement: Supplementary file 3 [file Table_3.XLSX]

## Sheet: Genes and variants
Supplementary Table S3. Six unique genes and 12 unique variants for the 12 S. Mbandaka ST413 clones isolated in France from the bovine and poultry sectors. The inclusivity, exclusivity, uniprot annotation, and position on the reference S. Mbandaka SA20026234 genome for each marker are indicated. nd: gene name not detected. a: Reference S. Mbandaka SA20026234 genome.
Cluster name	Cluster host origin	Strain source		Unique gene/variant marqueur	Inclusivity	Exclusivity	Uniprot annotation	Positiona
		Bovine	Poultry
E	Bovine	7	1	group_2923	1	1	Unamed	nf
E	Bovine	7	1	713565_C_T	1	1	lysA_2	712726 - 714123
G	Bovine	11	3	887092_A_G	1	1	STM2196	886702 - 888069
I	Bovine	21	2	87065_C_A	1	1	fucP	85939 - 87255
J	Bovine	18	0	group_261	1	0.997	Unamed	nf
J	Bovine	18	0	35615_C_T	1	1	yjcO	34900 - 35736
L	Bovine	77	0	41677_T_A	1	1	Intergenic region
A	Poultry	0	8	group_2040	1	1	Unamed	nf
A	Poultry	0	8	1140003_C_A	1	1	fliZ	1139967 - 1140518
B	Poultry	0	14	rrrD_1	1	1	nf	2040854 - 2041342
B	Poultry	0	14	1125159_C_T	1	1	fliI	1124084 - 1125454
C	Poultry	1	10	intQ	1	1	Unames	948292 - 947969
C	Poultry	1	10	679466_A_T	1	1	Intergenic region
D	Poultry	0	26	243237_G_T	1	1	alaS	241591 - 244221
F	Poultry	0	8	group_5614	1	0.997	nf	nf
F	Poultry	0	8	149101_T_G	1	1	STM2922	148703 - 150130
H	Poultry	0	14	706527_T_C	1	1	accD	705784 - 706698
K	Poultry	4	38	423715_C_T	1	1	STM2573	423403 - 424320
nd: gene's name not determined
a: reference genome Salmonella Mbandaka SA20026234

## Sheet: Genes
	Cluster name	Cluster host origin	Strain source		Unique gene marqueur	Inclusivity	Exclusivity	Uniprot annotation
			Bovine	Poultry
	A	Poultry	0	8	group_2040	1	1	nf
	B	Poultry	0	14	rrrD_1	1	1	nf
	C	Poultry	1	10	intQ	1	1	nf
	D	Poultry	0	26	nf	nd	nd	nf
	E	Bovine	7	1	group_2923	1	1	NrfE (87% identity)
	F	Poultry	0	8	group_5614	1	99,7% (FP 1 Poultry)	nf
	H	Poultry	0	14	nf	nd	nd	nf
	I	Bovine	21	2	nf	nd	nd	nf
	J	Bovine	18	0	group_261	1	99,7% (FP 1 Poultry)	nf
	K	Poultry	4	38	nf	nd	nd	nf
	L	Bovine	77	0	nf	nd	nd	nf
	nf: not found; nd: not determined

## Sheet: Variants
	Cluster name	Cluster host origin	Strain source		Unique variant marqueur	Inclusivity	Exclusivity	Uniprot annotation	Positiona
			Bovine	Poultry
	A	Poultry	0	8	1140003_C_A	1	1	fliZ	1139967 - 1140518
	B	Poultry	0	14	1125159_C_T	1	1	fliI	1124084 - 1125454
	C	Poultry	1	10	679466_A_T	1	1	Intergenic region
	D	Poultry	0	26	243237_G_T	1	1	alaS	241591 - 244221
	E	Bovine	7	1	713565_C_T	1	1	lysA_2	712726 - 714123
	F	Poultry	0	8	149101_T_G	1	1	STM2922	148703 - 150130
	G	Bovine	11	3	887092_A_G	1	1	STM2196	886702 - 888069
	H	Poultry	0	14	706527_T_C	1	1	accD	705784 - 706698
	I	Bovine	21	2	87065_C_A	1	1	fucP	85939 - 87255
	J	Bovine	18	0	35615_C_T	1	1	yjcO	34900 - 35736
	K	Poultry	4	38	423715_C_T	1	1	STM2573	423403 - 424320
	L	Bovine	77	0	41677_T_A	1	1	Intergenic region
	nf: not found; nd: not determined; a:genome reference Salmonella Mbandaka SA20026234
